# Supplementary material for: COE Loss-of-Function Analysis Reveals a Genetic Program Underlying Maintenance and Regeneration of the Nervous System in Planarians
Source: PLoS Genet. 2014 Oct 30;10(10):e1004746. doi: 10.1371/journal.pgen.1004746 (PMC4214590; doi:10.1371/journal.pgen.1004746)
Supplement: Table S1 — List of differentially expressed genes following coe RNAi. (XLSX) [file pgen.1004746.s006.xlsx]

## Sheet: Sheet1
Table S1. List of differentially expressed genes following coe RNAi.
Genes analyzed in this study are highlighted blue.
ID	FC	logCPM	PValue	FDR	Top Blast Hit	Top Species	Blast Hit Accesion #	E-value	Top Human Hit	Human Uniprot Accession	Validation
CUFF.247824.3	-15.1041	2.51633	9.83735e-60	1.99993e-56	secreted peptide prohormone 19	Schmidtea mediterranea	ADC84440	2.54943e-53	No Hit	No Hit	Yes
isotig22173	-8.2915	0.983212	4.3582e-24	2.31136e-21	type 11 methyltransferase	Methanobacterium sp. AL-21	YP_004290409	2.28694e-09	No Hit	No Hit	No
isotig18390	-6.4521	1.52499	6.68874e-26	3.79485e-23	#N/A	#N/A	#N/A	#N/A	No Hit	No Hit	No
CUFF.317539.1	-4.52339	0.463861	4.26245e-12	8.59393e-10	chromosome region maintenance protein 1 exportin	Schistosoma mansoni	XP_002571957	0.000860388	XPO1_HUMAN Exportin-1	O14980	No
isotig19235	-4.12299	0.696501	2.06511e-12	4.41935e-10	potassium voltage-gated channel protein shab-like	Solenopsis invicta	EFZ17440	2.01327e-97	KCNB2_HUMAN Potassium voltage-gated channel subfamily B member 2	Q92953	Yes
isotig05428	-3.78124	1.29398	2.14937e-14	5.69956e-12	#N/A	#N/A	#N/A	#N/A	No Hit	No Hit	Yes
isotig20240	-3.70471	2.80138	2.38335e-23	1.21134e-20	#N/A	#N/A	#N/A	#N/A	No Hit	No Hit	No
isotig14448	-3.60458	6.68504	3.95545e-35	3.71143e-32	hypothetical protein, partial	Schmidtea mediterranea	AFJ24810	6.19969e-07	No Hit	No Hit	No
isotig12939	-3.4974	0.166563	3.0128e-08	3.18183e-06	ribose-phosphate pyrophosphokinase 4-like	Crassostrea gigas	EKC29408	4.52557e-66	PRPS2_HUMAN Rib	P11908	No
isotig03352	-3.48602	7.13357	6.89621e-34	6.00857e-31	#N/A	#N/A	#N/A	#N/A	No Hit	No Hit	No
isotig24719	-3.41591	7.5107	3.58773e-33	3.01815e-30	von willebrand factor type a domain-containing protein	Schistosoma mansoni	CCD82334	2.17193e-06	No Hit	No Hit	Yes
isotig26190	-3.4112	0.0825483	1.0224e-07	1.00982e-05	#N/A	#N/A	#N/A	#N/A	No Hit	No Hit	No
isotig21980	-3.35465	5.12627	2.92762e-29	2.16431e-26	#N/A	#N/A	#N/A	#N/A	No Hit	No Hit	Yes
isotig23681	-3.25313	3.53588	4.9229e-23	2.40198e-20	coe	Schmidtea mediterranea	AGZ94924	0	COE3_HUMAN Transcription factor COE3	Q9H4W6	No
isotig23253	-3.20533	0.291474	8.30746e-08	8.3061e-06	ankyrin repeat protein	Aedes aegypti	EJY57493	1.92208e-34	ANK3_HUMAN Ankyrin-3	Q12955	Yes
isotig19062	-3.15235	6.27177	1.76773e-28	1.23216e-25	#N/A	#N/A	#N/A	#N/A	No Hit	No Hit	Yes
isotig21267	-3.14642	6.47834	1.40374e-28	1.00722e-25	collagen alpha-1 partial	Clonorchis sinensis	GAA55911	7.14638e-07	No Hit	No Hit	No
CUFF.229666.1	-3.14433	5.14668	1.02984e-26	6.44206e-24	secreted peptide prohormone 18	Schmidtea mediterranea	ADC84438	2.58652e-47	No Hit	No Hit	Yes
isotig09640	-3.11108	6.14683	9.46584e-28	6.24131e-25	#N/A	#N/A	#N/A	#N/A	No Hit	No Hit	No
isotig24892	-2.99985	0.934523	1.97715e-09	2.60728e-07	tetraspanin 6	Crotalus adamanteus	AFJ51623	2.74457e-06	TSN5_HUMAN Tetraspanin-5	P62079	No
isotig14896	-2.8843	3.015	3.84183e-17	1.35834e-14	#N/A	#N/A	#N/A	#N/A	No Hit	No Hit	No
isotig25899	-2.84259	0.422336	4.79117e-07	4.20451e-05	sodium channel protein 60e-like	Crassostrea gigas	EKC21550	1.30799e-70	SCN4A_HUMAN Sodium channel protein type 4 subunit alpha	P35499	No
isotig18689	-2.83755	3.43356	2.43878e-18	9.44389e-16	proline racemase	Saccoglossus kowalevskii	XP_002734182	1.77356e-65	T3HPD_HUMAN Trans-L-3-hydroxyproline dehydratase	Q96EM0	No
isotig11838	-2.83281	1.8368	4.79989e-12	9.5982e-10	#N/A	#N/A	#N/A	#N/A	No Hit	No Hit	No
isotig11373	-2.75474	0.0192984	1.05571e-05	0.000648746	tal	Schmidtea mediterranea	EKC21640	9.63498e-50	TAL1_HUMAN Isoform PP22-TAL1 of T-cell acute lymphocytic leukemia protein 1	P17542	Yes
isotig15923	-2.6867	3.08591	1.61198e-15	4.85504e-13	#N/A	#N/A	#N/A	#N/A	No Hit	No Hit	No
isotig15092	-2.6377	3.4316	4.70409e-16	1.53015e-13	#N/A	#N/A	#N/A	#N/A	No Hit	No Hit	No
CUFF.260325.1	-2.6304	0.113966	1.40141e-05	0.000825817	sodium channel protein 60e-like	Nasonia vitripennis	XP_001601254	6.68107e-64	SCN2A_HUMAN Isoform 2 of Sodium channel protein type 2 subunit alpha	Q99250	Yes
isotig00709	-2.58469	1.92182	9.86622e-11	1.56296e-08	achain crystal structure of engineered northeast structural genomics consortium target	Volvox carteri f. nagariensis	XP_002952050	5.1358e-08	ANKR7_HUMAN Ankyrin repeat domain-containing protein 7	Q92527	Yes
isotig25556	-2.54582	1.6974	1.018e-09	1.40311e-07	#N/A	#N/A	#N/A	#N/A	No Hit	No Hit	No
CUFF.134339.1	-2.54132	1.70659	9.71607e-10	1.35448e-07	cys-loop ligand-gated ionic channel	Capitella teleta	ELU17488	3.59342e-69	GBRG3_HUMAN Gamma-aminobutyric acid receptor subunit gamma-3	Q99928	Yes
isotig22081	-2.53799	1.21986	3.52372e-08	3.6737e-06	iroquois homeobox protein 3b	Clonorchis sinensis	GAA49245	3.75479e-30	IRX3_HUMAN Iroquois-class homeodomain protein IRX-3	P78415	Yes
CUFF.288056.1	-2.52238	2.56797	2.83465e-12	5.96157e-10	#N/A	#N/A	#N/A	#N/A	No Hit	No Hit	No
CUFF.269036.1	-2.52159	7.94687	4.05835e-20	1.70702e-17	hypothetical protein, partial	Schmidtea mediterranea	AFJ24802	2.58929e-43	No Hit	No Hit	No
isotig24917	-2.4957	4.4339	8.58613e-17	2.99239e-14	PREDICTED: uncharacterized protein LOC100892829	Strongylocentrotus purpuratus	XP_003731181	8.98206e-76	No Hit	No Hit	No
contig21557	-2.47767	0.516583	5.07292e-06	0.000343622	#N/A	#N/A	#N/A	#N/A	No Hit	No Hit	No
CUFF.238332.1	-2.45062	0.0145085	8.71477e-05	0.00395178	#N/A	#N/A	#N/A	#N/A	No Hit	No Hit	Yes
isotig12571	-2.41414	0.359799	2.06329e-05	0.00114661	f-type lectin	Oreochromis niloticus	XP_003450309	2.29175e-13	No Hit	No Hit	No
isotig13360	-2.40948	2.82435	5.17756e-12	1.02693e-09	hypothetical protein	Schistosoma japonicum	CAX73483	3.42109e-05	No Hit	No Hit	Yes
isotig25378	-2.4055	1.87696	2.42211e-09	3.14308e-07	#N/A	#N/A	#N/A	#N/A	No Hit	No Hit	No
isotig24454	-2.38414	3.66749	5.87022e-14	1.4321e-11	#N/A	#N/A	#N/A	#N/A	No Hit	No Hit	Yes
CUFF.293166.1	-2.36005	7.05132	2.19538e-17	7.87624e-15	hypothetical protein, partial	Schmidtea mediterranea	AFJ24802	6.22905e-64	No Hit	No Hit	No
contig07577	-2.35665	0.74785	4.65071e-06	0.000319602	e3 ubiquitin-protein ligase rglg2-like	Glycine max	XP_003532904	5.56453e-08	MIB1_HUMAN E3 ubiquitin-protein ligase MIB1	Q86YT6	Yes
isotig00685	-2.34672	3.85388	7.22923e-14	1.74618e-11	ankyrin unc44	Aedes aegypti	XP_001649473	9.92199e-09	ANK1_HUMAN Isoform Er13 of Ankyrin-1	P16157	No
isotig24035	-2.34672	1.28559	2.89422e-07	2.66443e-05	#N/A	#N/A	#N/A	#N/A	No Hit	No Hit	Yes
CUFF.1657.1	-2.34576	5.64281	2.3579e-16	7.77341e-14	#N/A	#N/A	#N/A	#N/A	No Hit	No Hit	Yes
isotig06925	-2.30024	0.55689	2.27896e-05	0.00126072	vesicle-associated membrane protein 2	Gallus gallus	XP_422640	1.37388e-34	VAMP2_HUMAN Vesicle-associated membrane protein 2	P63027	Yes
CUFF.318822.1	-2.30023	2.00099	5.98187e-09	7.08416e-07	cadherin egf lag seven-pass g-type receptor 1	Clonorchis sinensis	GAA37002	2.66049e-10	No Hit	No Hit	No
CUFF.175557.3	-2.29345	3.03141	1.56783e-11	2.83324e-09	achain crystal structure of engineered northeast structural genomics consortium target	Aedes aegypti	XP_001649473	3.00084e-33	ANK3_HUMAN Isoform 3 of Ankyrin-3	Q12955	No
isotig07515	-2.28909	0.22738	0.000103464	0.00454794	degenerin unc-8	Clonorchis sinensis	GAA41547	1.43392e-17	No Hit	No Hit	No
CUFF.329572.1	-2.2459	0.693306	1.83809e-05	0.00103562	ligand of numb protein x 2	Clonorchis sinensis	GAA55481	2.3022e-10	No Hit	No Hit	No
CUFF.246623.1	-2.23576	7.44218	1.26093e-15	3.89387e-13	#N/A	#N/A	#N/A	#N/A	No Hit	No Hit	No
isotig17006	-2.233	3.43047	8.14071e-12	1.58881e-09	#N/A	#N/A	#N/A	#N/A	No Hit	No Hit	No
isotig19703	-2.22536	0.918289	7.87045e-06	0.000505278	#N/A	#N/A	#N/A	#N/A	No Hit	No Hit	Yes
CUFF.25097.1	-2.20278	0.961457	7.4243e-06	0.000477898	glipr1-like protein 1 precursor	Schmidtea mediterranea	AFJ24739	1.14847e-50	GPRL1_HUMAN Isoform 2 of GLIPR1-like protein 1	Q6UWM5	Yes
CUFF.216200.1	-2.197	0.339233	0.00013376	0.00568501	twik family of potassium channels-related	Clonorchis sinensis	GAA52537	7.24828e-37	KCNKA_HUMAN Isoform B of Potassium channel subfamily K member 10	P57789	Yes
isotig15570	-2.19191	0.463704	8.74806e-05	0.00395951	upf0602 protein c4orf47 homolog	Capitella teleta	ELU15220	6.61875e-11	CD047_HUMAN UPF0602 protein C4orf47	A7E2U8	No
isotig25538	-2.16674	1.3316	2.15686e-06	0.000160913	gamma-aminobutyric acid receptor subunit gamma-2	Capitella teleta	ELU17487	1.10223e-50	GBRB1_HUMAN Gamma-aminobutyric acid receptor subunit beta-1	P18505	Yes
isotig19500	-2.1303	2.502	8.61197e-09	9.95723e-07	voltage-gated sodium channel	Bdelloura candida	AAC63049	9.34772e-106	SCN9A_HUMAN Isoform 3 of Sodium channel protein type 9 subunit alpha	Q15858	Yes
CUFF.231395.1	-2.12757	0.765268	4.32326e-05	0.00219273	#N/A	#N/A	#N/A	#N/A	No Hit	No Hit	Yes
CUFF.203310.1	-2.12584	0.975805	1.85903e-05	0.001045	putative nephrin	Schistosoma mansoni	CCD77361	4.467e-10	No Hit	No Hit	No
isotig23247	-2.09929	4.40618	8.82576e-12	1.70883e-09	#N/A	#N/A	#N/A	#N/A	No Hit	No Hit	No
isotig21997	-2.09641	1.2691	6.03967e-06	0.000396085	inactive tyrosine-protein kinase 7	Schistosoma mansoni	CCD75549	2.80565e-72	PTK7_HUMAN Isoform 6 of Inactive tyr	Q13308	No
isotig22215	-2.09373	2.77294	5.32218e-09	6.39485e-07	#N/A	#N/A	#N/A	#N/A	No Hit	No Hit	No
isotig12291	-2.08705	4.02442	4.3803e-11	7.2204e-09	fad-dependent oxidoreductase domain-containing protein 1-like	Xenopus (Silurana) tropicalis	NP_001096513	5.43471e-91	FXRD1_HUMAN Isoform 3 of FAD-dependent oxidoreductase domain-containing protein 1	Q96CU9	No
isotig01250	-2.08669	0.813088	5.81121e-05	0.00281849	#N/A	#N/A	#N/A	#N/A	No Hit	No Hit	No
isotig00933	-2.08253	0.0483838	0.00104292	0.029585	protein yippee-like 2	Ascaris suum	ADY47987	4.83704e-48	YPEL2_HUMAN Protein yippee-like 2	Q96QA6	No
isotig14071	-2.07923	3.43359	4.61754e-10	6.78611e-08	#N/A	#N/A	#N/A	#N/A	No Hit	No Hit	Yes
isotig16945	-2.07768	1.94218	3.99751e-07	3.57228e-05	phospholipid scramblase 2-like	Clonorchis sinensis	GAA55616	1.60541e-42	PLS1_HUMAN Ph	O15162	No
isotig19476	-2.07525	1.59123	2.04558e-06	0.000153551	beta- -galactosyltransferase 2	Ixodes scapularis	XP_002411948	1.82021e-43	B3GN5_HUMAN Lact	Q9BYG0	No
CUFF.251115.1	-2.06491	1.89521	5.90535e-07	4.98811e-05	#N/A	#N/A	#N/A	#N/A	No Hit	No Hit	No
isotig14125	-2.06258	1.95282	4.90722e-07	4.29091e-05	cerebral peptide prohormone like-1	Schmidtea mediterranea	DAA33901	4.75373e-63	No Hit	No Hit	Yes
isotig26027	-2.05022	0.951121	4.80898e-05	0.00239918	nicotinic acetylcholine receptor subunit a2	Lymnaea stagnalis	ABA60382	7.01396e-77	ACHA2_HUMAN Neuronal acetylcholine receptor subunit alpha-2	Q15822	No
isotig18853	-2.04576	3.14521	3.05378e-09	3.88021e-07	cd63 antigen	Bombus terrestris	XP_003393881	1.67563e-08	TSN6_HUMAN Tetraspanin-6	O43657	No
isotig22677	-2.04283	3.63829	5.05613e-10	7.34222e-08	hypothetical protein CGI_10023382	Crassostrea gigas	EKC26077	1.28698e-31	No Hit	No Hit	No
CUFF.312619.1	-2.03817	0.954249	6.78614e-05	0.00321465	#N/A	#N/A	#N/A	#N/A	No Hit	No Hit	No
isotig09214	-2.03118	4.15832	1.38775e-10	2.1564e-08	protein tyrosine receptor j	Equus caballus	AEQ00955	2.56377e-44	PTPRJ_HUMAN Receptor-type tyr	Q12913	No
isotig01740	-2.02264	7.55881	2.04805e-12	4.41935e-10	#N/A	#N/A	#N/A	#N/A	No Hit	No Hit	No
CUFF.106573.1	-2.01093	0.10347	0.00136395	0.0357027	#N/A	#N/A	#N/A	#N/A	No Hit	No Hit	No
isotig19189	-2.00013	0.695134	0.000223891	0.00885259	hypothetical protein CLF_111729	Clonorchis sinensis	GAA53959	1.33264e-25	No Hit	No Hit	No
isotig18858	-1.99149	3.39357	4.50684e-09	5.52507e-07	fas apoptotic inhibitory molecule	Capitella teleta	ELT99248	1.74229e-49	FAIM1_HUMAN Isoform 3 of Fas apoptotic inhibitory molecule 1	Q9NVQ4	Yes
isotig11603	-1.98894	0.551963	0.0004096	0.0144611	protein tyrosine non-receptor type 11	Schistosoma mansoni	XP_002582135	0	PTN11_HUMAN Isoform 2 of Tyr	Q06124	Yes
isotig13551	-1.98511	1.03022	7.36431e-05	0.00346165	tetratricopeptide repeat protein 30a	Brugia malayi	XP_001894316	1.03231e-75	TT30B_HUMAN Tetratricopeptide repeat protein 30B	Q8N4P2	Yes
isotig23728	-1.9829	6.92615	1.09285e-11	2.05086e-09	#N/A	#N/A	#N/A	#N/A	No Hit	No Hit	No
CUFF.319906.1	-1.97881	1.5168	1.22697e-05	0.000738134	experimental autoimmune prostatitis antigen 2	Capitella teleta	ELU05583	6.63102e-57	F115C_HUMAN Isoform 3 of Protein FAM115C	A6NFQ2	No
CUFF.286082.1	-1.97741	1.99053	1.42433e-06	0.000110311	gamma-glutamyltranspeptidase 1	Crassostrea gigas	EKC37364	1.027e-81	GGT1_HUMAN Gamma-glutamyltranspeptidase 1	P19440	No
isotig19669	-1.96288	0.107048	0.00187947	0.0459201	#N/A	#N/A	#N/A	#N/A	No Hit	No Hit	Yes
isotig19431	-1.95887	2.53292	2.82478e-07	2.61036e-05	splicing factor 3b subunit 4	Clonorchis sinensis	GAA56093	2.58365e-138	SF3B4_HUMAN Splicing factor 3B subunit 4	Q15427	Yes
isotig25881	-1.95118	0.41158	0.000857946	0.0254939	sjchgc07888 protein	Schistosoma mansoni	CCD82648	1.20601e-28	No Hit	No Hit	No
isotig16707	-1.94419	0.772019	0.000293232	0.0110396	sjchgc07290 protein	Schistosoma japonicum	AAW27824	1.85449e-07	No Hit	No Hit	No
isotig26114	-1.93496	1.09043	0.000111228	0.00484557	t family of potassium channels protein 7	Clonorchis sinensis	GAA52537	1.06563e-69	KCNKA_HUMAN Isoform B of Potassium channel subfamily K member 10	P57789	No
CUFF.113640.1	-1.93423	2.49729	5.1436e-07	4.48154e-05	#N/A	#N/A	#N/A	#N/A	No Hit	No Hit	No
CUFF.183849.1	-1.9234	2.26744	1.34532e-06	0.000105194	caveolin-3	Crassostrea gigas	EKC31091	3.27453e-38	CAV3_HUMAN Caveolin-3	P56539	No
isotig24630	-1.91963	0.724607	0.000445692	0.0154229	#N/A	#N/A	#N/A	#N/A	No Hit	No Hit	No
CUFF.250015.1	-1.91879	2.00185	3.73479e-06	0.000264099	glutamate receptor ionotropic kainate 3	Schistosoma mansoni	XP_002577171	7.07029e-16	No Hit	No Hit	No
isotig06243	-1.91341	9.18442	6.25988e-11	1.00471e-08	neurotrypsin-like	Oreochromis niloticus	XP_003454280	1.93671e-36	NETR_HUMAN Neurotrypsin	P56730	Yes
isotig15054	-1.91111	3.13513	7.19711e-08	7.2554e-06	outer dense fiber protein 3	Schistosoma japonicum	CAX74044	1.35101e-31	ODF3A_HUMAN Outer dense fiber protein 3	Q96PU9	Yes
CUFF.266184.1	-1.90497	3.05389	1.05389e-07	1.03672e-05	#N/A	#N/A	#N/A	#N/A	No Hit	No Hit	No
CUFF.286815.1	-1.904	0.481897	0.0011025	0.0307634	#N/A	#N/A	#N/A	#N/A	No Hit	No Hit	No
CUFF.221711.1	-1.902	0.554456	0.000887745	0.0262514	peptidase inhibitor 16 precursor	Mus musculus	AAI18027	3.25947e-30	PI16_HUMAN Isoform 2 of Peptidase inhibitor 16	Q6UXB8	Yes
isotig16398	-1.89405	4.26516	5.34739e-09	6.39485e-07	cytochrome p450 2j2-like	Oreochromis niloticus	XP_003439757	4.82614e-59	CP2R1_HUMAN Vitamin D 25-hydroxylase	Q6VVX0	Yes
isotig14061	-1.88895	2.66909	6.41501e-07	5.35961e-05	hypothetical protein CGI_10015117	Crassostrea gigas	EKC35100	3.33111e-14	F8WEG0_HUMAN Uncharacterized protein	F8WEG0	Yes
CUFF.271873.1	-1.88627	1.61964	3.05733e-05	0.00161094	sulfotransferase 1c4	Pongo abelii	XP_002811794	2.72712e-38	ST1C4_HUMAN Sulfotransferase 1C4	O75897	No
isotig25033	-1.88347	2.93329	2.7545e-07	2.56484e-05	#N/A	#N/A	#N/A	#N/A	No Hit	No Hit	Yes
isotig11493	-1.88317	2.28235	2.94527e-06	0.000213213	secreted peptide prohormone-2	Schmidtea mediterranea	DAA33921	4.85386e-61	No Hit	No Hit	Yes
isotig21311	-1.8802	3.14916	1.41849e-07	1.37323e-05	pou class transcription factor 3	Girardia tigrina	CAA49382	1.66736e-121	PO4F3_HUMAN POU domain, class 4, transcription factor 3	Q15319	Yes
isotig19131	-1.86627	0.787527	0.000603119	0.0194368	hypothetical protein CAPTEDRAFT_193274	Capitella teleta	ELU09984	4.3888e-07	No Hit	No Hit	No
isotig19133	-1.86478	2.8569	5.35947e-07	4.63651e-05	mate efflux family protein	Cucumis sativus	XP_004149091	3.73518e-13	S47A2_HUMAN Isoform 4 of Multidrug and toxin extrusion protein 2	Q86VL8	No
CUFF.296605.1	-1.86234	0.394456	0.00195675	0.0474522	#N/A	#N/A	#N/A	#N/A	No Hit	No Hit	No
CUFF.299172.2	-1.86195	1.3644	9.06843e-05	0.00406624	#N/A	#N/A	#N/A	#N/A	No Hit	No Hit	No
CUFF.166860.1	-1.85476	5.10199	3.93988e-09	4.90996e-07	#N/A	#N/A	#N/A	#N/A	No Hit	No Hit	No
CUFF.244578.1	-1.85145	2.92273	5.61282e-07	4.80137e-05	fad-dependent oxidoreductase domain-containing protein 1-like	Nasonia vitripennis	XP_001604478	1.57855e-42	FXRD1_HUMAN Isoform 3 of FAD-dependent oxidoreductase domain-containing protein	Q96CU9	No
isotig13119	-1.84796	2.30706	5.25336e-06	0.00035209	vesicular glutamate transporter -like	Schistosoma mansoni	CCD75294	5.11469e-110	VGLU2_HUMAN Vesicular glutamate transporter 2	Q9P2U8	No
isotig21111	-1.83976	2.55559	2.44712e-06	0.000181458	#N/A	#N/A	#N/A	#N/A	No Hit	No Hit	Yes
isotig01231	-1.83669	6.63264	1.69441e-09	2.25884e-07	leishmanolysin-like peptidase	Danio rerio	XP_689096	2.11079e-77	LMLN_HUMAN Isoform 3 of Leishmanolysin-like peptidase	Q96KR4	Yes
isotig09183	-1.83633	0.469381	0.00211174	0.049969	poly	Trichoplax adhaerens	XP_002111114	1.78261e-09	PAR16_HUMAN Isoform 3 of Mono [ADP-rib	Q8N5Y8	No
isotig23810	-1.83377	0.65315	0.001234	0.0333384	#N/A	#N/A	#N/A	#N/A	No Hit	No Hit	No
CUFF.121024.1	-1.82938	1.34737	0.00019084	0.00765745	choline acetyltransferase	Dugesia japonica	BAG16388	1.31906e-55	CLAT_HUMAN Isoform R of Choline O-acetyltransferase	P28329	Yes
isotig25405	-1.82773	1.39242	0.000139642	0.00589397	voltage-gated sodium channel alpha subunit	Aedes aegypti	ABX47011	1.1344e-68	SCN9A_HUMAN Isoform 3 of Sodium channel protein type 9 subunit alpha	Q15858	Yes
CUFF.328331.1	-1.82755	0.825482	0.000787009	0.0238047	ligand of numb protein x 2	Clonorchis sinensis	GAA55481	7.87267e-18	No Hit	No Hit	No
isotig13790	-1.82593	2.07624	1.56503e-05	0.000909058	poly -binding protein 3	Crassostrea gigas	EKC42074	7.4792e-35	PCBP3_HUMAN Poly(rC)-binding protein 3	P57721	No
isotig19918	-1.82223	1.74013	5.40802e-05	0.00265996	coiled-coil domain-containing protein c16orf93 homolog	Trichoplax adhaerens	XP_002111960	1.22109e-39	CP093_HUMAN Coiled-coil domain-containing protein C16orf93	A1A4V9	No
CUFF.25077.2	-1.81606	1.79154	4.58288e-05	0.00231	glipr1-like protein 1 precursor	Schmidtea mediterranea	AFJ24739	7.26444e-66	PI16_HUMAN Isoform 2 of Peptidase inhibitor 16	Q6UXB8	No
CUFF.117103.1	-1.8135	7.7953	2.38376e-09	3.10985e-07	#N/A	#N/A	#N/A	#N/A	No Hit	No Hit	No
CUFF.239306.1	-1.81063	2.64538	3.73308e-06	0.000264099	calmodulin-5 6 7 8 ( -5 6 7 8)	Schistosoma japonicum	AAW24939	2.03749e-18	TNNC1_HUMAN Troponin C, slow skeletal and cardiac muscles	P63316	No
CUFF.196931.2	-1.80425	3.59705	2.56268e-07	2.39537e-05	ankyrin domain partial	Aedes aegypti	EJY57493	2.65092e-28	ANR28_HUMAN Isoform 4 of Serine/threonine-protein ph	O15084	No
isotig09393	-1.80145	1.88559	5.69031e-05	0.00277476	rna-binding protein 12	Schistosoma japonicum	AAX25744	1.38444e-16	No Hit	No Hit	No
isotig08135	-1.80035	1.80909	6.27496e-05	0.00300754	big isoform a	Drosophila ananassae	XP_001955987	3.70643e-07	No Hit	No Hit	No
CUFF.251724.1	-1.79977	7.48758	4.09926e-09	5.07642e-07	hypothetical protein, partial	Schmidtea mediterranea	AFJ24810	9.97253e-07	No Hit	No Hit	No
CUFF.97636.1	-1.79814	3.14646	1.03111e-06	8.2475e-05	sodium channel partial	Bdelloura candida	AAC63049	8.4956e-111	SCN2A_HUMAN Isoform 2 of Sodium channel protein type 2 subunit alpha	Q99250	Yes
isotig22222	-1.78863	2.29639	1.60607e-05	0.000923604	lipopolysaccharide-induced tumor necrosis factor-alpha factor homolog	Tetraodon nigroviridis	CAG02703	0.000480628	No Hit	No Hit	No
isotig16932	-1.77608	3.40336	8.58768e-07	7.00686e-05	low density lipoprotein- class -containing protein	Schistosoma mansoni	XP_002571413	8.42235e-22	No Hit	No Hit	No
CUFF.80923.1	-1.77565	1.06641	0.000767181	0.0233446	cytochrome p450 21-hydroxylase	Mus musculus	AAA40116	3.05126e-09	Q16874_HUMAN Cytochrome P450 21-hydroxylase	Q16874	No
CUFF.251475.1	-1.77502	2.15214	2.9148e-05	0.00154586	polycystin 1-related	Clonorchis sinensis	GAA51571	1.67512e-12	No Hit	No Hit	No
isotig04494	-1.77291	1.9262	6.06767e-05	0.00293122	#N/A	#N/A	#N/A	#N/A	No Hit	No Hit	No
isotig07887	-1.7695	5.74969	2.69408e-08	2.88267e-06	#N/A	#N/A	#N/A	#N/A	No Hit	No Hit	No
isotig05367	-1.76297	5.24106	5.18848e-08	5.29615e-06	cathepsin l-like	Strongylocentrotus purpuratus	XP_001199228	2.47049e-110	CATL1_HUMAN Cathepsin L1	P07711	No
CUFF.277702.1	-1.75878	3.34995	1.45057e-06	0.000111988	hypothetical protein CAPTEDRAFT_206272	Capitella teleta	ELT89283	9.00171e-13	No Hit	No Hit	No
isotig22162	-1.75178	1.31432	0.000501063	0.0169777	#N/A	#N/A	#N/A	#N/A	No Hit	No Hit	No
isotig18792	-1.74973	1.51539	0.000290564	0.0109731	caveolin-3	Crassostrea gigas	EKC31091	6.80208e-37	CAV3_HUMAN Caveolin-3	P56539	Yes
isotig02435	-1.7476	1.22331	0.00068694	0.0214304	glipr1-like protein 1 precursor	Schmidtea mediterranea	AFJ24739	4.70162e-57	PI16_HUMAN Isoform 2 of Peptidase inhibitor 16	Q6UXB8	No
CUFF.251485.1	-1.74716	4.39901	2.48953e-07	2.34496e-05	protein sidekick	Crassostrea gigas	EKC34055	2.99233e-10	DCC_HUMAN Netrin receptor DCC	P43146	No
CUFF.291167.1	-1.74688	2.12619	5.53208e-05	0.00270462	innexin unc-9	Dugesia japonica	BAE78814	2.53521e-84	No Hit	No Hit	No
CUFF.196043.1	-1.74643	0.895482	0.00158804	0.0402723	neuropeptide y receptor-like	Capitella teleta	ELT96089	1.43218e-42	NPFF1_HUMAN Neuropeptide FF receptor 1	Q9GZQ6	No
isotig05736	-1.74599	3.39462	1.90392e-06	0.000144248	glutamate receptor 2-like isoform 2	Ixodes scapularis	XP_002409162	2.80885e-102	B7Z9G9_HUMAN Glutamate receptor 1	B7Z9G9	No
isotig22415	-1.74467	3.19441	3.0134e-06	0.0002175	leucine-rich repeat and guanylate kinase domain-containing protein	Crassostrea gigas	EKC24880	1.28387e-29	LRGUK_HUMAN Leucine-rich repeat and guanylate kinase domain-containing protein	Q96M69	No
isotig18767	-1.74103	0.919211	0.00169363	0.0423339	probable phospholipid-transporting atpase if-like	Equus caballus	XP_001496842	0.000112836	AT11B_HUMAN Probable ph	Q9Y2G3	No
CUFF.297113.1	-1.73727	1.02886	0.00126905	0.033947	glutamate	Capitella teleta	ELT90372	1.65861e-47	NMD3A_HUMAN Glutamate receptor ionotropic, NMDA 3A	Q8TCU5	No
isotig18667	-1.73404	2.10129	6.7034e-05	0.00318784	#N/A	#N/A	#N/A	#N/A	No Hit	No Hit	No
CUFF.203314.1	-1.72708	1.42328	0.00050215	0.0169909	irregular chiasm c-roughest protein	Clonorchis sinensis	GAA51400	9.06727e-44	KIRR1_HUMAN Isoform 2 of Kin of IRRE-like protein 1	Q96J84	No
isotig26364	-1.72646	1.02492	0.00144205	0.0372671	calcium-activated potassium channel subunit beta-2	Clonorchis sinensis	ADZ13686	4.29563e-14	No Hit	No Hit	No
CUFF.96037.1	-1.72108	1.77212	0.000210508	0.00838841	serine threonine-protein phosphatase 6 regulatory subunit 3 isoform 1	Capitella teleta	ELU00356	7.14108e-07	PP6R3_HUMAN Isoform 5 of Serine/threonine-protein ph	Q5H9R7	No
isotig21677	-1.72086	1.08956	0.001384	0.0360358	receptor-type tyrosine-protein phosphatase delta	Pan troglodytes	AAR11265	2.06262e-57	PTPRS_HUMAN Isoform 3 of Receptor-type tyr	Q13332	No
isotig01328	-1.714	5.14963	2.35966e-07	2.24868e-05	#N/A	#N/A	#N/A	#N/A	No Hit	No Hit	No
CUFF.269374.1	-1.71399	2.35358	4.79393e-05	0.00239657	cadherin egf lag seven-pass g-type receptor 1	Clonorchis sinensis	GAA37002	0.000112208	No Hit	No Hit	No
isotig20401	-1.71161	2.03269	0.000126304	0.00539635	#NAME?	Schistosoma japonicum	CAX74741	4.20062e-24	RIPK4_HUMAN Isoform 2 of Receptor-interacting serine/threonine-protein kinase 4	P57078	No
isotig20913	-1.71103	1.97014	0.000145643	0.00610501	#N/A	#N/A	#N/A	#N/A	No Hit	No Hit	No
isotig16173	-1.70788	6.09846	1.3956e-07	1.35645e-05	#N/A	#N/A	#N/A	#N/A	No Hit	No Hit	No
isotig17472	-1.70603	1.22339	0.0011241	0.031163	#N/A	#N/A	#N/A	#N/A	No Hit	No Hit	No
isotig09858	-1.70559	1.95742	0.00017204	0.00704211	chromosome 17 open reading frame 98	Crassostrea gigas	EKC41007	1.02403e-50	CQ098_HUMAN Uncharacterized protein C17orf98	A8MV24	No
isotig22114	-1.70546	1.43102	0.0006695	0.0210208	leucine-rich repeat protein shoc-2-like	Capitella teleta	ELU04556	1.02137e-62	MFHA1_HUMAN Malignant fibrous histiocytoma-amplified sequence 1	Q9Y4C4	No
isotig22086	-1.70481	2.85196	1.609e-05	0.000923604	cadherin egf lag seven-pass g-type receptor 1	Clonorchis sinensis	GAA37002	1.8292e-10	No Hit	No Hit	No
CUFF.300184.1	-1.70195	1.6863	0.000365814	0.0131998	innexin unc-9	Dugesia japonica	BAE78814	5.58177e-15	No Hit	No Hit	No
CUFF.251976.1	-1.69879	1.24429	0.00117025	0.0320421	dynein heavy chain axonemal	Clonorchis sinensis	GAA53244	1.65368e-92	DYH7_HUMAN Dynein heavy chain 7, axonemal	Q8WXX0	No
isotig12744	-1.69778	1.21101	0.00128729	0.034322	#N/A	#N/A	#N/A	#N/A	No Hit	No Hit	No
CUFF.263502.1	-1.69	2.13891	0.000135443	0.00574655	synaptotagmin-15 isoform 1	Anolis carolinensis	XP_003223316	1.80695e-21	SYT15_HUMAN Isoform 3 of Synaptotagmin-15	Q9BQS2	No
CUFF.260845.2	-1.68885	1.07172	0.00208729	0.0496086	polycystic kidney disease 2-like 1	Crassostrea gigas	EKC21427	3.55441e-13	PK2L1_HUMAN Isoform 4 of Polycystic kidney disease 2-like 1 protein	Q9P0L9	No
isotig09488	-1.68496	2.22817	0.000119864	0.00515731	leucine-rich repeat-containing protein 23	Capitella teleta	ELU09120	2.31232e-77	LRC23_HUMAN Leucine-rich repeat-containing protein 23	Q53EV4	No
isotig22025	-1.68301	3.77035	4.02327e-06	0.000281965	tnf-receptor-associated factor 6	Schmidtea mediterranea	AFJ24792	4.266e-18	TRAF6_HUMAN TNF receptor-associated factor 6	Q9Y4K3	No
CUFF.296163.1	-1.68116	1.1772	0.00168371	0.0421399	#N/A	#N/A	#N/A	#N/A	No Hit	No Hit	No
isotig16538	-1.67862	3.41408	8.93399e-06	0.000563188	tnf receptor-associated factor 3	Dugesia japonica	ADF47429	4.77467e-39	TRAF5_HUMAN TNF receptor-associated factor 5	O00463	No
isotig22843	-1.67713	3.23454	1.22841e-05	0.000738134	hypothetical protein CAPTEDRAFT_224202	Capitella teleta	ELU00727	7.66711e-18	No Hit	No Hit	No
CUFF.160648.1	-1.67545	1.58757	0.000671713	0.0210631	#N/A	#N/A	#N/A	#N/A	No Hit	No Hit	No
isotig21882	-1.67508	2.76731	3.88189e-05	0.00198538	#N/A	#N/A	#N/A	#N/A	No Hit	No Hit	No
isotig17777	-1.67026	2.71668	4.55877e-05	0.0023026	#N/A	#N/A	#N/A	#N/A	No Hit	No Hit	No
isotig15606	-1.66953	5.08131	9.71966e-07	7.85168e-05	tnf-receptor-associated factor 6	Schmidtea mediterranea	AFJ24792	3.40553e-21	TRAF6_HUMAN TNF receptor-associated factor 6	Q9Y4K3	No
isotig18507	-1.66942	4.43959	2.06773e-06	0.000154737	#N/A	#N/A	#N/A	#N/A	No Hit	No Hit	No
isotig09765	-1.66314	2.70686	5.36257e-05	0.00264829	#N/A	#N/A	#N/A	#N/A	No Hit	No Hit	No
CUFF.181829.1	-1.65984	2.4081	0.000117182	0.00507421	general transcription factor ii-i repeat domain-containing protein 2-like	Xenopus (Silurana) tropicalis	XP_002941054	0.000315312	MED25_HUMAN Isoform 4 of Mediator of RNA polymerase II transcription subunit 25	Q71SY5	No
CUFF.230880.1	-1.65936	2.58382	7.81509e-05	0.00361744	#N/A	#N/A	#N/A	#N/A	No Hit	No Hit	No
CUFF.175533.1	-1.65864	2.9243	3.72914e-05	0.00191932	#N/A	#N/A	#N/A	#N/A	No Hit	No Hit	No
CUFF.67844.1	-1.6584	1.7268	0.000588277	0.0192265	dynein heavy chain axonemal-like	Clonorchis sinensis	GAA56288	2.53095e-56	DYH12_HUMAN Isoform 4 of Dynein heavy chain 12, axonemal	Q6ZR08	No
isotig19334	-1.65648	1.41385	0.00132012	0.0349681	g-protein coupled receptor fragment	Schistosoma mansoni	XP_002575539	4.39813e-29	NPSR1_HUMAN Isoform 5 of Neuropeptide S receptor	Q6W5P4	No
isotig18315	-1.65524	1.44552	0.00133771	0.035319	#N/A	#N/A	#N/A	#N/A	No Hit	No Hit	No
CUFF.230625.1	-1.65459	3.32302	1.78592e-05	0.00101089	protocadherin-11 x-linked	Clonorchis sinensis	GAA42275	2.68123e-113	PCDH9_HUMAN Isoform 2 of Protocadherin-9	Q9HC56	No
isotig24658	-1.64972	2.2921	0.000182084	0.00738635	leucine-rich repeat-containing protein 34	Capitella teleta	ELU16968	9.59206e-71	LRC34_HUMAN Isoform 2 of Leucine-rich repeat-containing protein 34	Q8IZ02	No
CUFF.241197.1	-1.64832	2.66402	7.38734e-05	0.0034658	vinculin-like isoform 1	Clonorchis sinensis	GAA31584	6.6582e-54	Q5JQ13_HUMAN Vinculin (Fragment)	Q5JQ13	No
isotig24961	-1.64719	5.2091	1.60363e-06	0.00012264	mitochondria-eating protein	Capitella teleta	ELU01393	1.30192e-118	MIEAP_HUMAN Mitochondria-eating protein	Q8TC71	No
CUFF.63887.1	-1.64585	3.48973	1.57283e-05	0.000911419	hypothetical protein CLF_103421	Clonorchis sinensis	GAA49681	8.10649e-25	No Hit	No Hit	No
isotig17492	-1.64294	1.55905	0.00122706	0.0331877	#N/A	#N/A	#N/A	#N/A	No Hit	No Hit	No
CUFF.215172.1	-1.63521	1.73051	0.000848435	0.0253037	dead (asp-glu-ala-asp) box polypeptide x-linked	Dugesia japonica	BAF57622	1.10498e-173	DDX3X_HUMAN Isoform 2 of ATP-dependent RNA helicase DDX3X	O00571	No
CUFF.279881.1	-1.63505	2.77591	8.97618e-05	0.00404028	#N/A	#N/A	#N/A	#N/A	No Hit	No Hit	No
isotig09651	-1.63459	4.38312	5.30252e-06	0.000354411	lipopolysaccharide-induced tumor necrosis factor-alpha factor homolog	Tetraodon nigroviridis	CAG06054	9.57603e-12	LITAF_HUMAN Lipopolysaccharide-induced tumor necr	Q99732	Yes
isotig18808	-1.63389	2.41248	0.000193304	0.0077309	sodium- and chloride-dependent glycine transporter 2	Oreochromis niloticus	XP_003441411	7.58874e-19	SC6A5_HUMAN Sodium- and chloride-dependent glycine transporter 2	Q9Y345	No
isotig20131	-1.62895	2.86782	7.84402e-05	0.00361744	1020hh-2	Schmidtea mediterranea	DAA33914	1.53745e-22	No Hit	No Hit	No
CUFF.95594.1	-1.62711	1.75823	0.00089521	0.0264082	#N/A	#N/A	#N/A	#N/A	No Hit	No Hit	No
CUFF.293397.1	-1.62672	2.10007	0.000419568	0.0147553	immunoglobulin domain protein	Schistosoma mansoni	CCD58525	3.08039e-12	Q8WY19_HUMAN Down syndrome cell adhesion molecule (Fragment)	Q8WY19	No
isotig17729	-1.62405	2.24331	0.000344927	0.012616	morn repeat-containing protein 5	Nematostella vectensis	XP_001635956	9.98293e-90	MORN5_HUMAN MORN repeat-containing protein 5	Q5VZ52	No
isotig11314	-1.61729	1.60528	0.00145814	0.0376034	homeobox protein nkx-	Euprymna scolopes	AAV85465	2.7246e-22	NKX23_HUMAN Homeobox protein Nkx-2.3	Q8TAU0	Yes
CUFF.224152.1	-1.61567	2.46985	0.000224997	0.00888192	#N/A	#N/A	#N/A	#N/A	No Hit	No Hit	No
isotig02864	-1.61554	2.29236	0.000326026	0.0120694	#N/A	#N/A	#N/A	#N/A	No Hit	No Hit	No
isotig17285	-1.61541	1.801	0.00106061	0.0299992	dynein light chain axonemal	Mus musculus	EDL04633	6.77171e-29	DNAL4_HUMAN Dynein light chain 4, axonemal	O96015	Yes
isotig05085	-1.61223	3.13147	6.63509e-05	0.00316152	#N/A	#N/A	#N/A	#N/A	No Hit	No Hit	No
isotig09309	-1.61065	3.39237	4.20887e-05	0.00213916	loc733356 protein	Branchiostoma floridae	XP_002592650	5.11884e-88	CA177_HUMAN Uncharacterized protein C1orf177	Q3ZCV2	No
CUFF.30816.1	-1.60889	1.78847	0.00110547	0.0307865	ring finger protein 32	Oryctolagus cuniculus	XP_002715067	1.88841e-17	RNF32_HUMAN Isoform 4 of RING finger protein 32	Q9H0A6	No
isotig17657	-1.60793	1.87402	0.000958353	0.0278163	coiled-coil domain-containing protein 108	Taeniopygia guttata	XP_002192223	3.66311e-11	CC108_HUMAN Coiled-coil domain-containing protein 108	Q6ZU64	No
isotig21105	-1.60734	2.44289	0.000293207	0.0110396	btb poz domain-containing protein 19	Crassostrea gigas	EKC24917	5.36234e-52	BTBDJ_HUMAN BTB/POZ domain-containing protein 19	C9JJ37	Yes
CUFF.235417.1	-1.60704	2.28658	0.000380809	0.0136822	sodium- and chloride-dependent taurine transporter	Capitella teleta	ELU04638	7.82988e-20	S6A12_HUMAN Sodium- and chloride-dependent betaine transporter	P48065	No
isotig20439	-1.60585	1.67622	0.00149465	0.038302	cys-loop ligand gated ion channel subunit	Clonorchis sinensis	GAA51498	5.16884e-16	GBRP_HUMAN Gamma-aminobutyric acid receptor subunit pi	O00591	No
isotig19747	-1.60571	2.1743	0.00055928	0.0184881	hypotheticial protein	Schistosoma japonicum	CAX70453	1.69281e-08	PRR24_HUMAN Proline-rich protein 24	C9JVW0	No
isotig21568	-1.60373	4.28362	1.24085e-05	0.000743778	zinc finger swim domain-containing protein kiaa0913	Mus musculus	AAH49362	6.76803e-44	S4R410_HUMAN Zinc finger SWIM domain-containing protein 8	S4R410	No
isotig23606	-1.60333	3.64399	3.33494e-05	0.00173474	hemicentin partial	Nematostella vectensis	XP_001632823	8.64714e-48	HMCN1_HUMAN Isoform 2 of Hemicentin-1	Q96RW7	Yes
isotig24889	-1.60268	2.928	0.000113738	0.00493727	#N/A	#N/A	#N/A	#N/A	No Hit	No Hit	No
isotig26426	-1.60251	1.78763	0.00126069	0.0338348	dpy-30 homolog	Schmidtea mediterranea	AGA95402	3.00335e-49	DPY30_HUMAN Protein dpy-30 homolog	Q9C005	No
isotig23678	-1.60195	3.56261	3.97518e-05	0.00202884	ankyrin-1- partial	Aedes aegypti	XP_001649474	4.83872e-41	ANK1_HUMAN Isoform Er8 of Ankyrin-1	P16157	No
isotig20671	-1.60175	1.79443	0.00121661	0.0329416	sex peptide receptor	Schistosoma mansoni	CCD76613	5.51006e-05	No Hit	No Hit	No
isotig24027	-1.59608	2.05936	0.000767438	0.0233446	kinesin-like protein klp6-like	Saccoglossus kowalevskii	XP_002732835	7.4622e-34	KLP6_HUMAN Kinesin-like protein KLP6	B7ZC32	No
CUFF.246214.2	-1.59497	1.59575	0.00207516	0.0495358	serine threonine-protein kinase nek7	Capitella teleta	ELU00857	7.10732e-140	NEK7_HUMAN Serine/threonine-protein kinase Nek7	Q8TDX7	No
isotig23987	-1.5931	1.61554	0.00205753	0.0493081	ca	Dugesia japonica	AEJ87271	1.46991e-136	CAC1G_HUMAN Isoform 9 of Voltage-dependent T-type calcium channel subunit	O43497	No
isotig19845	-1.59273	2.8056	0.000179596	0.0073268	hypothetical protein CAPTEDRAFT_223540	Capitella teleta	ELT92118	2.78314e-05	No Hit	No Hit	No
isotig16695	-1.58967	3.91852	3.21688e-05	0.0016841	cys-loop ligand gated ion channel subunit	Clonorchis sinensis	GAA51498	2.38825e-157	GLRA2_HUMAN Glycine receptor subunit alpha-2	P23416	Yes
isotig02449	-1.58958	6.14552	4.86073e-06	0.000332163	glipr1-like protein 1 precursor	Schmidtea mediterranea	AFJ24739	3.44686e-73	PI16_HUMAN Isoform 2 of Peptidase inhibitor 16	Q6UXB8	No
isotig08511	-1.58947	2.09401	0.000755859	0.0230962	t-cell leukemia homeobox protein 3	Crassostrea gigas	EKC40719	1.24024e-41	TLX3_HUMAN T-cell leukemia homeobox protein 3	O43711	Yes
isotig18446	-1.58926	3.2349	8.54017e-05	0.00387982	#N/A	#N/A	#N/A	#N/A	No Hit	No Hit	No
isotig18882	-1.58582	2.27854	0.000585476	0.0191979	glutamate receptor nmda	Schistosoma mansoni	XP_002572261	3.01052e-08	No Hit	No Hit	No
CUFF.85189.1	-1.58479	2.53465	0.000354165	0.0128766	receptor for egg jelly 6-like	Saccoglossus kowalevskii	XP_002733392	8.1571e-29	PK1L2_HUMAN Isoform 7 of Polycystic kidney disease protein 1-like 2	Q7Z442	No
CUFF.91045.1	-1.58252	2	0.00106473	0.0300127	glutamate ionotropic kainate 4-like	Dugesia japonica	BAC06343	0	GRIK4_HUMAN Glutamate receptor ionotropic, kainate 4	Q16099	No
isotig05250	-1.57974	4.51615	1.99964e-05	0.00111888	protein ankub1	Capitella teleta	ELU15121	5.96015e-109	E9PHT4_HUMAN Protein ANKUB1	E9PHT4	No
isotig22602	-1.57922	2.42198	0.000506118	0.0170704	malate dehydrogenase 1b	Crassostrea gigas	EKC37252	2.71949e-91	MDH1B_HUMAN Isoform 2 of Putative malate dehydrogenase 1B	Q5I0G3	No
isotig12171	-1.57817	3.63515	6.21742e-05	0.00298583	ubiquitin carboxyl-terminal hydrolase 8	Strongylocentrotus purpuratus	XP_781718	8.05485e-08	UBP12_HUMAN Ubiquitin carboxyl-terminal hydrolase 12	O75317	No
contig18172	-1.57719	2.66518	0.000347854	0.012704	#N/A	#N/A	#N/A	#N/A	No Hit	No Hit	No
isotig25184	-1.57617	2.05108	0.00106538	0.0300127	#N/A	#N/A	#N/A	#N/A	No Hit	No Hit	No
isotig15969	-1.57596	6.61563	6.1203e-06	0.000398716	rh-related protein	Branchiostoma floridae	BAJ10272	2.06155e-110	RHAG_HUMAN Ammonium transporter Rh type A	Q02094	No
CUFF.290145.1	-1.57531	5.74162	8.90159e-06	0.000562599	#N/A	#N/A	#N/A	#N/A	No Hit	No Hit	No
CUFF.55595.1	-1.5752	4.11892	3.28216e-05	0.0017146	dynein beta ciliary-like	Crassostrea gigas	EKC20777	1.39662e-125	K7EK91_HUMAN Dynein heavy chain 17, axonemal	K7EK91	No
isotig14769	-1.5736	3.1296	0.000148191	0.00620114	#N/A	#N/A	#N/A	#N/A	No Hit	No Hit	No
isotig22138	-1.573	3.44703	9.41329e-05	0.004183	hypothetical protein	Schistosoma mansoni	XP_002582126	1.538e-19	No Hit	No Hit	No
isotig25374	-1.57204	2.886	0.000241334	0.00939009	#N/A	#N/A	#N/A	#N/A	No Hit	No Hit	No
isotig13972	-1.57111	6.92621	6.41946e-06	0.000416513	dynein heavy chain axonemal	Clonorchis sinensis	GAA28183	0	DYH9_HUMAN Isoform 2 of Dynein heavy chain 9, axonemal	Q9NYC9	No
isotig16037	-1.57008	4.41935	2.90147e-05	0.00154214	dnaj homolog subfamily c member 27-like	Crassostrea gigas	EKC24012	4.12777e-33	RAB1A_HUMAN Ras-related protein Rab-1A	P62820	No
CUFF.55597.1	-1.56685	4.51312	2.76229e-05	0.00147137	dynein beta ciliary-like	Capitella teleta	ELT87666	0	K7EK91_HUMAN Dynein heavy chain 17, axonemal	K7EK91	No
isotig25008	-1.56597	3.40532	0.000111783	0.00486108	#N/A	#N/A	#N/A	#N/A	No Hit	No Hit	No
isotig19917	-1.5643	1.89698	0.00181946	0.0447004	sjchgc08351 protein	Capitella teleta	ELU04033	1.44491e-12	No Hit	No Hit	No
CUFF.230158.1	-1.55996	2.11968	0.0012533	0.0337479	#N/A	#N/A	#N/A	#N/A	No Hit	No Hit	No
CUFF.96196.1	-1.55927	2.1572	0.00123942	0.033448	cg1239	Clonorchis sinensis	GAA52351	1.88146e-51	MEPCE_HUMAN 7SK snRNA methylph	Q7L2J0	No
CUFF.300419.1	-1.55832	6.11174	1.21169e-05	0.00073351	dynein heavy chain	Crassostrea gigas	EKC20777	0	DYH17_HUMAN Isoform 2 of Dynein heavy chain 17, axonemal	Q9UFH2	No
isotig11537	-1.55751	4.10251	5.44602e-05	0.00267326	alpha-galactosidase alpha-n-acetylgalactosaminidase	Tribolium castaneum	XP_973373	4.83636e-127	AGAL_HUMAN Alpha-galact	P06280	No
isotig05213	-1.5564	4.81394	2.71752e-05	0.00145388	#N/A	#N/A	#N/A	#N/A	No Hit	No Hit	No
isotig23586	-1.55317	2.58998	0.000589699	0.0192265	kinesin-like protein klp6-like	Capitella teleta	ELT99958	2.51351e-168	KIF1A_HUMAN Isoform 3 of Kinesin-like protein KIF1A	Q12756	No
isotig14076	-1.55302	9.70263	8.16734e-06	0.000520236	endochitinase	Trachipleistophora hominis	ELQ76425	7.6788e-44	No Hit	No Hit	No
isotig14731	-1.55234	4.45215	4.35856e-05	0.00220605	tnf receptor-associated factor 3	Dugesia japonica	ADF47430	6.60918e-18	TRAF3_HUMAN TNF receptor-associated factor 3	Q13114	No
isotig06704	-1.55085	3.45113	0.000153928	0.00640823	#N/A	#N/A	#N/A	#N/A	No Hit	No Hit	No
isotig15748	-1.54804	4.23847	5.7208e-05	0.00278017	#N/A	#N/A	#N/A	#N/A	No Hit	No Hit	No
CUFF.185731.1	-1.547	2.22492	0.00121275	0.0329103	#N/A	#N/A	#N/A	#N/A	No Hit	No Hit	No
isotig03617	-1.54665	3.35067	0.000186766	0.00751872	hypothetical protein BRAFLDRAFT_124759	Branchiostoma floridae	XP_002609250	2.3931e-11	AN20B_HUMAN Ankyrin repeat domain-containing protein 20B	Q5CZ79	No
isotig25473	-1.54312	2.15325	0.00149381	0.038302	and pleckstrin domain-containing protein 2-like	Branchiostoma floridae	XP_002593300	1.95042e-22	FARP1_HUMAN Isoform 2 of FERM, RhoGEF and pleckstrin domain-containing protein 1	Q9Y4F1	No
CUFF.96335.1	-1.54117	3.35134	0.000216408	0.00858452	#N/A	#N/A	#N/A	#N/A	No Hit	No Hit	No
CUFF.199361.1	-1.54034	3.71392	0.000133104	0.00566702	adenylate kinase isoenzyme 5	Capitella teleta	ELU15408	5.94514e-32	KAD5_HUMAN Adenylate kinase isoenzyme 5	Q9Y6K8	No
isotig08944	-1.53937	9.19121	1.25758e-05	0.00075012	nidogen 2 precursor	Crassostrea gigas	EKC26122	7.63403e-15	NID2_HUMAN Isoform 2 of Nidogen-2	Q14112	Yes
CUFF.284876.1	-1.5387	2.72905	0.000598434	0.0193559	dynein heavy chain axonemal-like	Schistosoma mansoni	CCD60929	2.17059e-113	DYH12_HUMAN Isoform 3 of Dynein heavy chain 12, axonemal	Q6ZR08	No
isotig12836	-1.53819	6.50342	1.89882e-05	0.00106491	gastric triacylglycerol lipase isoform 1	Hydra magnipapillata	XP_002163647	7.83663e-124	LIPG_HUMAN Isoform 3 of Gastric triacylglycerol lipase	P07098	No
CUFF.182587.3	-1.53654	9.86564	1.33282e-05	0.000791133	secreted modular calcium-binding protein 1-like	Saccoglossus kowalevskii	XP_002733296	1.17101e-05	TICN1_HUMAN Testican-1	Q08629	No
CUFF.294826.1	-1.53377	2.79269	0.000574465	0.0188622	dynein heavy chain axonemal	Ciona intestinalis	XP_004227474	6.28424e-119	DYH3_HUMAN Dynein heavy chain 3, axonemal	Q8TD57	No
isotig18714	-1.5328	2.64458	0.000788416	0.0238047	#N/A	#N/A	#N/A	#N/A	No Hit	No Hit	No
CUFF.115652.1	-1.53263	3.93141	0.000124577	0.0053319	#N/A	#N/A	#N/A	#N/A	No Hit	No Hit	No
isotig20500	-1.53055	2.21301	0.00166643	0.0418685	potassium voltage-gated channel subfamily b member 1	Drosophila melanogaster	ABO52851	1.23927e-73	KCNB1_HUMAN Potassium voltage-gated channel subfamily B member 1	Q14721	No
CUFF.279323.1	-1.52946	3.4335	0.000243291	0.00943615	pikachurin isoform 1	Clonorchis sinensis	GAA55041	1.71738e-13	EGFLA_HUMAN Isoform 4 of Pikachurin	Q63HQ2	No
CUFF.111276.1	-1.52821	2.47358	0.00112279	0.0311622	serine threonine-protein kinase h1	Capsaspora owczarzaki ATCC 30864	EFW45779	1.34403e-27	KCC1G_HUMAN Isoform 2 of Calcium/calmodulin-dependent protein kinase type 1G	Q96NX5	No
isotig22295	-1.52707	2.85027	0.000597678	0.0193559	hypothetical protein CGI_10010851	Crassostrea gigas	EKC18822	8.25587e-14	No Hit	No Hit	No
isotig22555	-1.52655	3.3092	0.000296593	0.011149	hypothetical protein CAPTEDRAFT_225518	Capitella teleta	ELT88007	5.88714e-35	CHDC2_HUMAN Calponin homology domain-containing protein 2	Q8N9S7	No
isotig21282	-1.52498	5.13788	5.05967e-05	0.00251396	dynein heavy chain axonemal	Crassostrea gigas	EKC41830	0	DYH1_HUMAN Isoform 4 of Dynein heavy chain 1, axonemal	Q9P2D7	No
isotig16211	-1.5249	8.48297	2.01686e-05	0.00112337	#N/A	#N/A	#N/A	#N/A	No Hit	No Hit	No
isotig02172	-1.52331	4.66857	7.5979e-05	0.00354682	cysteine-rich protease inhibitor	Strongylocentrotus purpuratus	XP_003726783	2.1494e-25	PI16_HUMAN Isoform 2 of Peptidase inhibitor 16	Q6UXB8	No
CUFF.184531.1	-1.52281	7.68998	2.33488e-05	0.00128873	#N/A	#N/A	#N/A	#N/A	No Hit	No Hit	No
isotig05907	-1.51876	2.31313	0.00179004	0.0443349	#N/A	#N/A	#N/A	#N/A	No Hit	No Hit	No
isotig16575	-1.51837	4.79703	7.77001e-05	0.00360375	#N/A	#N/A	#N/A	#N/A	No Hit	No Hit	No
isotig13597	-1.51729	2.61651	0.00107704	0.0303062	chromosome x open reading frame 30-like	Capitella teleta	ELT88007	2.65228e-74	B1ARL5_HUMAN Putative uncharacterized protein CXorf30 (Fragment)	B1ARL5	No
isotig15901	-1.51701	4.03949	0.000154715	0.00643005	#N/A	#N/A	#N/A	#N/A	No Hit	No Hit	No
CUFF.307784.1	-1.51487	3.45351	0.000328009	0.0121244	gtp-binding protein di-ras2	Monodelphis domestica	XP_001364847	9.21423e-83	DIRA2_HUMAN GTP-binding protein Di-Ras2	Q96HU8	No
isotig25462	-1.51481	2.83098	0.000787804	0.0238047	protein spatial	Crassostrea gigas	EKC37639	7.67372e-13	No Hit	No Hit	No
isotig16445	-1.51434	3.41698	0.000354939	0.0128856	sodium-bile acid cotransporter	Clonorchis sinensis	GAA57409	4.84156e-82	NTCP2_HUMAN Ileal sodium/bile acid cotransporter	Q12908	No
CUFF.190549.1	-1.5139	3.46773	0.000331079	0.012186	ras-related and estrogen-regulated growth inhibitor	Glossina morsitans morsitans	ADD20562	2.75521e-41	RERG_HUMAN Ras-related and estrogen-regulated growth inhibitor	Q96A58	Yes
isotig16592	-1.51308	2.91496	0.000732017	0.0225483	mgc157237 protein	Capitella teleta	ELT97237	2.38869e-35	SE1L1_HUMAN Protein sel-1 homolog 1	Q9UBV2	No
CUFF.169158.1	-1.51305	2.51512	0.00133037	0.0351632	polycystic kidney disease 2 (autosomal dominant)	Callithrix jacchus	XP_002745652	2.45799e-71	PKD2_HUMAN Isoform 5 of Polycystin-2	Q13563	No
isotig20408	-1.50964	3.92476	0.000214449	0.00852069	#N/A	#N/A	#N/A	#N/A	No Hit	No Hit	No
isotig13275	-1.5096	8.03492	3.29299e-05	0.00171658	serine protease inhibitor 2	Tabanus yao	ABX80072	1.8581e-19	WFKN2_HUMAN WAP, Kazal, immunoglobulin, Kunitz and NTR domain-containing	Q8TEU8	No
isotig23460	-1.50794	5.42338	6.81383e-05	0.00322152	adenylate kinase isoenzyme 5	Crassostrea gigas	EKC37609	8.53346e-24	KAD5_HUMAN Isoform 3 of Adenylate kinase isoenzyme 5	Q9Y6K8	No
isotig21178	-1.50754	2.92754	0.000770773	0.0234169	solute carrier family 43 member 3	Schistosoma mansoni	XP_002579723	1.93691e-14	S43A3_HUMAN Solute carrier family 43 member 3	Q8NBI5	No
CUFF.317283.1	-1.50678	3.14391	0.000595622	0.0193486	innexin unc-9	Dugesia japonica	BAE78814	3.0463e-150	No Hit	No Hit	No
isotig24481	-1.50492	3.8172	0.000262982	0.0100718	phosphogluconate dehydrogenase	Danio rerio	NP_998717	0	6PGD_HUMAN 6-ph	P52209	No
CUFF.284217.1	-1.50327	3.31876	0.000509013	0.0171045	phospholipid scramblase 2	Clonorchis sinensis	GAA55616	1.0712e-84	PLS1_HUMAN Ph	O15162	No
CUFF.207497.1	-1.50271	5.47652	7.60365e-05	0.00354682	#N/A	#N/A	#N/A	#N/A	No Hit	No Hit	No
isotig23691	-1.50226	2.85121	0.000958906	0.0278163	ef-hand domain-containing family member b	Capitella teleta	ELU02812	3.1738e-65	EFHB_HUMAN Isoform 3 of EF-hand domain-containing family member B	Q8N7U6	No
CUFF.59202.1	-1.5014	2.73451	0.00121107	0.0329012	choline-phosphate cytidylyltransferase	Loa loa	XP_003140688	5.83128e-43	PCY1A_HUMAN Choline-ph	P49585	No
isotig22789	-1.50072	2.80088	0.00106351	0.0300127	protein piezo2-like	Crassostrea gigas	EKC42879	2.30525e-37	PIEZ2_HUMAN Isoform 4 of Piezo-type mechan	Q9H5I5	No
CUFF.219098.1	-1.49916	5.60305	7.83059e-05	0.00361744	peptidase inhibitor 16 precursor	Schistosoma japonicum	CAX74321	1.76288e-26	PI16_HUMAN Isoform 2 of Peptidase inhibitor 16	Q6UXB8	No
CUFF.178052.2	-1.49879	2.76164	0.00119982	0.0327415	synaptotagmin-15-like isoform 2	Crassostrea gigas	EKC39718	3.75272e-14	SYT15_HUMAN Isoform 3 of Synaptotagmin-15	Q9BQS2	No
isotig15788	-1.49366	2.88333	0.00110783	0.0308171	peptidyl-prolyl cis-trans isomerase-like 6-like	Schistosoma mansoni	XP_002576723	1.96573e-108	PPIL6_HUMAN Peptidyl-prolyl cis-trans isomerase-like 6	Q8IXY8	No
CUFF.234050.1	-1.49217	3.69453	0.000403014	0.0142698	ef hand family protein	Crassostrea gigas	EKC23244	9.3666e-91	No Hit	No Hit	No
isotig22423	-1.49187	3.82955	0.000351049	0.0128015	polycystin 1-related	Schistosoma mansoni	XP_002579107	1.64537e-130	PK2L2_HUMAN Isoform 5 of Polycystic kidney disease 2-like 2 protein	Q9NZM6	No
isotig21906	-1.49087	2.57346	0.00192598	0.0468834	high-affinity choline transporter 1	Trichinella spiralis	XP_003381271	1.63012e-33	SC5A7_HUMAN High affinity choline transporter 1	Q9GZV3	No
isotig25541	-1.49021	3.64742	0.000440698	0.0152934	g-protein coupled receptor	Capitella teleta	ELT98433	1.3372e-82	GALR2_HUMAN Galanin receptor type 2	O43603	No
isotig11796	-1.49004	5.81037	9.20607e-05	0.00411339	tektin 3	Capitella teleta	ELU07223	5.64774e-130	TEKT3_HUMAN Tektin-3	Q9BXF9	No
CUFF.300810.1	-1.48947	3.45961	0.000571692	0.0188473	family c2 unassigned peptidase (c02 family)	Clonorchis sinensis	GAA55980	1.07571e-29	SORCN_HUMAN Isoform 2 of Sorcin	P30626	No
isotig21482	-1.48872	2.82194	0.00131368	0.0348378	hypothetical protein CLF_102770	Clonorchis sinensis	GAA49259	4.11584e-29	No Hit	No Hit	No
CUFF.233422.2	-1.48779	5.34502	0.000120582	0.00517908	choline mitochondrial	Gallus gallus	XP_414335	1.42453e-174	CHDH_HUMAN Choline dehydrogenase, mitochondrial	Q8NE62	No
isotig26142	-1.48735	2.61619	0.00183311	0.0449453	serine palmitoyltransferase 1	Drosophila mojavensis	XP_002005999	6.46077e-24	SPTC1_HUMAN Serine palmitoyltransferase 1	O15269	No
CUFF.142856.1	-1.48711	4.97645	0.000157004	0.0064842	hypothetical protein CAPTEDRAFT_223701	Capitella teleta	ELT95590	7.89878e-06	No Hit	No Hit	No
isotig05896	-1.48608	2.90612	0.00120808	0.0328566	#N/A	#N/A	#N/A	#N/A	No Hit	No Hit	No
CUFF.173585.1	-1.48596	3.12668	0.000882204	0.0261192	low quality protein: hydrocephalus-inducing protein homolog	Gorilla gorilla gorilla	XP_004057985	2.69943e-78	HYDIN_HUMAN Hydrocephalus-inducing protein homolog	Q4G0P3	No
isotig03910	-1.48484	5.94902	0.000100873	0.00446624	outer dense fiber protein 3	Crassostrea gigas	EKC19365	1.05337e-95	ODF3A_HUMAN Outer dense fiber protein 3	Q96PU9	No
CUFF.126082.1	-1.4846	4.71568	0.00019234	0.00770498	armadillo repeat-containing protein 3	Saccoglossus kowalevskii	XP_002734164	0	ARMC3_HUMAN Isoform 4 of Armadillo repeat-containing protein 3	Q5W041	No
CUFF.192982.1	-1.48322	7.26507	7.67657e-05	0.00356719	hypothetical protein, partial	Schmidtea mediterranea	AFJ24736	2.91155e-23	No Hit	No Hit	No
CUFF.60300.1	-1.48145	4.41558	0.000259368	0.00998037	pctp-like protein	Crassostrea gigas	EKC29175	1.35929e-76	PCTL_HUMAN PCTP-like protein	Q9Y365	No
CUFF.74088.2	-1.48043	3.6803	0.000514117	0.0172523	coiled-coil domain-containing protein 169-like	Branchiostoma floridae	XP_002611479	5.03351e-15	CC169_HUMAN Coiled-coil domain-containing protein 169	A6NNP5	No
isotig21003	-1.47999	7.25289	8.38069e-05	0.0038216	choline mitochondrial	Strongylocentrotus purpuratus	XP_796478	1.94168e-171	CHDH_HUMAN Choline dehydrogenase, mitochondrial	Q8NE62	No
isotig24472	-1.47954	3.02064	0.00116555	0.0319492	protein fam183b-like	Schistosoma mansoni	XP_002579204	1.53204e-32	F183B_HUMAN Protein FAM183B	Q6ZVS7	No
isotig23800	-1.47906	3.76814	0.000497838	0.016939	sjchgc04509 protein	Schistosoma japonicum	AAX25214	1.0208e-27	No Hit	No Hit	No
isotig19465	-1.47875	6.88468	9.3267e-05	0.00415968	saposin isoform 1	Crassostrea gigas	EKC30360	7.70501e-08	SAP_HUMAN Isoform Sap-mu-9 of Proactivator polypeptide	P07602	No
isotig20326	-1.47703	4.02951	0.000401638	0.0142625	upf0474 protein cg13624	Clonorchis sinensis	GAA56776	1.93071e-05	I6L8F1_HUMAN CREB3 regulatory factor	I6L8F1	No
isotig19057	-1.47567	2.97244	0.00136217	0.0356943	leucine-rich repeat-containing protein 23	Saccoglossus kowalevskii	XP_002736123	3.15798e-81	LRC23_HUMAN Leucine-rich repeat-containing protein 23	Q53EV4	No
isotig20961	-1.47481	4.83868	0.000225387	0.00888294	ankyrin-1- partial	Aedes aegypti	EJY57493	6.5193e-67	ANK1_HUMAN Isoform Er8 of Ankyrin-1	P16157	No
CUFF.198142.1	-1.4721	2.78075	0.00186536	0.0456901	acetylcholine receptor subunit beta-like 1-like	Capitella teleta	ELT96523	2.25147e-143	ACHA2_HUMAN Neuronal acetylcholine receptor subunit alpha-2	Q15822	No
isotig20354	-1.47035	2.93696	0.00159597	0.0404313	thyrotropin-releasing hormone degrading enzyme-like	Crassostrea gigas	EKC21494	1.84092e-18	YC006_HUMAN Uncharacterized protein FLJ43738	Q6ZUG5	No
CUFF.99394.1	-1.4701	3.62877	0.000700928	0.0217279	zinc finger mynd domain-containing protein 12	Crassostrea gigas	EKC24412	1.44673e-112	ZMY12_HUMAN Zinc finger MYND domain-containing protein 12	Q9H0C1	No
isotig17884	-1.46988	3.41108	0.000866395	0.0256823	tpa_inf: neuropeptide y prohormone-3	Schmidtea mediterranea	DAA33898	1.42582e-30	No Hit	No Hit	Yes
isotig09831	-1.46929	3.32253	0.000993787	0.0286577	hypothetical protein CLF_103121	Clonorchis sinensis	GAA49482	3.36699e-44	No Hit	No Hit	No
isotig24461	-1.46876	4.16026	0.000433923	0.0151013	dual specificity protein phosphatase 14	Clonorchis sinensis	GAA27180	9.36316e-46	DUS14_HUMAN Dual specificity protein ph	O95147	Yes
CUFF.265888.1	-1.46712	3.21516	0.00120404	0.0328199	dynein heavy chain axonemal	Clonorchis sinensis	GAA48622	0	DYH3_HUMAN Dynein heavy chain 3, axonemal	Q8TD57	No
isotig25930	-1.46495	3.96846	0.000569631	0.0188048	#N/A	#N/A	#N/A	#N/A	No Hit	No Hit	No
isotig22907	-1.46224	3.65301	0.000801594	0.0241727	dynein heavy chain axonemal	Tripneustes gratilla	AAA63593	0	DYH3_HUMAN Dynein heavy chain 3, axonemal	Q8TD57	No
isotig16785	-1.46192	4.50124	0.000392151	0.0140072	upf0468 protein c16orf80 homolog	Danaus plexippus	EHJ64454	3.77836e-126	CP080_HUMAN UPF0468 protein C16orf80	Q9Y6A4	Yes
isotig23850	-1.4609	3.78497	0.000739911	0.0226782	calmodulin	Mnemiopsis leidyi	AFK83801	2.39398e-27	CALM_HUMAN Calmodulin	P62158	No
CUFF.78240.1	-1.45863	4.59551	0.000382528	0.0137238	venom allergen-like 9 protein	Schmidtea mediterranea	AFJ24739	4.38428e-19	PI16_HUMAN Isoform 2 of Peptidase inhibitor 16	Q6UXB8	No
isotig13168	-1.45567	3.58505	0.000984258	0.0284165	intermediate filament tail domain-containing protein 1	Crassostrea gigas	EKC22176	1.45014e-58	ILFT1_HUMAN Isoform 5 of Intermediate filament tail domain-containing protein 1	Q8N9Z9	No
CUFF.300194.1	-1.45534	3.877	0.000751505	0.0230034	adenylate kinase isoenzyme 5	Clonorchis sinensis	GAA31597	2.3176e-22	KCY_HUMAN Isoform 2 of UMP-CMP kinase	P30085	No
isotig20488	-1.45499	7.66899	0.000160494	0.00661387	venom serine protease inhibitor	ISPI2_GALMERecName: Full=Inducible serine protease inhibitor 2; Short=ISPI-2	P81906	3.34247e-10	EPPI_HUMAN Isoform 3 of Eppin	O95925	No
CUFF.271149.1	-1.4546	3.97838	0.000709207	0.0219288	folliculin	Clonorchis sinensis	GAA57475	2.01925e-129	E7EMB3_HUMAN Calmodulin	E7EMB3	No
isotig21098	-1.45411	4.19606	0.000589869	0.0192265	4930529m08rik protein	Crassostrea gigas	EKC26516	1.80897e-131	CT026_HUMAN Isoform 4 of Uncharacterized protein C20orf26	Q8NHU2	No
isotig15178	-1.45375	4.67743	0.000425766	0.0149024	#N/A	#N/A	#N/A	#N/A	No Hit	No Hit	No
isotig25789	-1.452	3.47068	0.00121429	0.0329153	netrin 1	Schmidtea mediterranea	AAY23350	0	NET1_HUMAN Netrin-1	O95631	Yes
isotig18167	-1.44997	4.09029	0.000667658	0.0209899	#N/A	#N/A	#N/A	#N/A	No Hit	No Hit	No
isotig10526	-1.4446	4.65348	0.000534213	0.0178042	proline and serine-rich protein 1 isoform 1	Clonorchis sinensis	GAA51305	1.03816e-68	PRSR1_HUMAN Proline and serine-rich protein 1	Q86XN7	No
isotig21167	-1.44407	4.21432	0.000728796	0.0224775	transient receptor potential cation channel subfamily m member 3	Crassostrea gigas	EKC38147	1.47182e-37	TRPM3_HUMAN Isoform 8 of Transient receptor potential cation channel subfamily M	Q9HCF6	No
isotig13262	-1.44024	4.75645	0.000550376	0.0182184	glipr1-like protein 1 precursor	Schmidtea mediterranea	AFJ24739	1.64295e-67	GPRL1_HUMAN Isoform 2 of GLIPR1-like protein 1	Q6UWM5	No
CUFF.223066.1	-1.43714	10.9135	0.000228639	0.00898208	leucyl aminopeptidase	Clonorchis sinensis	ACR27085	0	PEPL1_HUMAN Isoform 5 of Probable aminopeptidase NPEPL1	Q8NDH3	No
isotig10982	-1.43709	3.34369	0.00187869	0.0459201	ankyrin repeat domain containing protein	Capitella teleta	ELU12161	4.79485e-13	A30BL_HUMAN Isoform 2 of Putative ankyrin repeat domain-containing protein	A7E2S9	No
isotig07891	-1.43691	3.40871	0.00180174	0.0445495	rap guanine nucleotide exchange factor 4	Acyrthosiphon pisum	XP_001947549	1.14217e-72	RPGF4_HUMAN Isoform 3 of Rap guanine nucleotide exchange factor 4	Q8WZA2	No
CUFF.131271.1	-1.43617	3.96387	0.00106121	0.0299992	sur1p	Nectria haematococca mpVI 77-13-4	XP_003047604	3.69958e-06	No Hit	No Hit	No
CUFF.209532.1	-1.43597	4.03309	0.00100849	0.0289109	translation initiation factor if- partial	Schmidtea mediterranea	DAA33904	4.34968e-76	CHAP1_HUMAN Chrom	Q96JM3	No
isotig13203	-1.43545	6.69673	0.000313992	0.0117082	#N/A	#N/A	#N/A	#N/A	No Hit	No Hit	No
CUFF.190116.1	-1.43406	4.31832	0.000852147	0.0253524	glutamate ionotropic kainate 1-like	Dugesia japonica	BAC06342	0	GRID1_HUMAN Glutamate receptor ionotropic, delta-1	Q9ULK0	No
isotig24905	-1.433	5.92536	0.000400981	0.01426	tektin 2	Crassostrea gigas	EKC18085	3.32201e-164	TEKT2_HUMAN Tektin-2	Q9UIF3	No
isotig17932	-1.43223	3.95145	0.00118869	0.0324739	#N/A	#N/A	#N/A	#N/A	No Hit	No Hit	No
isotig22559	-1.43106	3.5369	0.00168415	0.0421399	dynein heavy chain axonemal-like	Capitella teleta	ELT87666	4.55809e-78	DYH17_HUMAN Isoform 4 of Dynein heavy chain 17, axonemal	Q9UFH2	No
isotig04651	-1.43048	5.42624	0.000506597	0.0170704	60 kda lysophospholipase	Oreochromis niloticus	XP_003453162	1.42466e-144	LPP60_HUMAN Isoform 3 of 60 kDa lysoph	Q86U10	No
isotig22131	-1.42932	3.95667	0.00126272	0.0338521	cell polarity protein	Clonorchis sinensis	GAA33950	1.28295e-73	NOTC1_HUMAN Neurogenic locus notch homolog protein 1	P46531	Yes
isotig15756	-1.42915	6.33622	0.00039775	0.014183	#N/A	#N/A	#N/A	#N/A	No Hit	No Hit	No
isotig13671	-1.42795	4.69203	0.000764841	0.0233238	mitogen-activated protein kinase 15	Xenopus (Silurana) tropicalis	NP_001120461	8.51057e-100	MK15_HUMAN Mitogen-activated protein kinase 15	Q8TD08	No
isotig06883	-1.42792	5.65032	0.000499212	0.0169621	caveolin-3	Crassostrea gigas	EKC31089	8.62499e-34	CAV3_HUMAN Caveolin-3	P56539	No
CUFF.235152.1	-1.42712	4.21875	0.00108709	0.0304836	williams-beuren syndrome chromosomal region 27 protein	Branchiostoma floridae	XP_002603579	4.21892e-24	WBS27_HUMAN Williams-Beuren syndrome chrom	Q8N6F8	No
isotig24887	-1.42493	7.32908	0.000376032	0.0135305	#N/A	#N/A	#N/A	#N/A	DYH5_HUMAN Dynein heavy chain 5, axonemal	Q8TE73	Yes
isotig11139	-1.42461	4.88131	0.000756429	0.0230962	ef-hand calcium-binding domain-containing protein 6	Capitella teleta	ELU06846	7.77613e-100	EFCB6_HUMAN Isoform 3 of EF-hand calcium-binding domain-containing protein 6	Q5THR3	No
isotig06092	-1.42307	4.48942	0.000974237	0.0281605	#N/A	#N/A	#N/A	#N/A	No Hit	No Hit	No
CUFF.114122.1	-1.42299	5.48276	0.000598773	0.0193559	tektin-3	Capitella teleta	ELU07223	2.27456e-89	TEKT3_HUMAN Tektin-3	Q9BXF9	No
isotig13195	-1.42203	8.67715	0.0003663	0.0131998	serine protease inhibitor 3	Tabanus yao	ACS72290	4.77049e-18	TFPI1_HUMAN Isoform Beta of Tissue factor pathway inhibitor	P10646	No
isotig21608	-1.41936	5.05004	0.000781232	0.0236757	histone deacetylase 6	Columba livia	EMC82052	3.25614e-18	HDA10_HUMAN Isoform 5 of Histone deacetylase 10	Q969S8	No
isotig07941	-1.41815	4.37717	0.00120645	0.0328487	isoform m	Clonorchis sinensis	GAA51253	0	PIEZ2_HUMAN Isoform 4 of Piezo-type mechan	Q9H5I5	No
CUFF.317085.1	-1.41697	4.14211	0.001413	0.036711	oxalate:formate antiporter	Strongylocentrotus purpuratus	XP_790066	8.62074e-18	No Hit	No Hit	No
isotig15852	-1.41572	4.21816	0.0013797	0.0360106	#N/A	#N/A	#N/A	#N/A	No Hit	No Hit	No
isotig13698	-1.41324	4.17788	0.00152228	0.0388698	hypothetical protein CAPTEDRAFT_176397	Capitella teleta	ELU15468	6.18682e-101	CG063_HUMAN Isoform 5 of Uncharacterized protein C7orf63	A5D8W1	No
CUFF.30620.1	-1.40987	7.57529	0.000547795	0.0181823	#N/A	#N/A	#N/A	#N/A	No Hit	No Hit	No
isotig08877	-1.40732	7.20989	0.000608234	0.0195243	histone deacetylase 6	Pediculus humanus corporis	XP_002431644	1.6025e-143	HDAC6_HUMAN Isoform 2 of Histone deacetylase 6	Q9UBN7	No
isotig19804	-1.4057	4.36975	0.00156323	0.0396842	phospholipase a2	PA2B_MICCORecName: Full=Basic phospholipase A2; Short=svPLA2; AltName: Full=Phosphatidylcholine 2-acylhydrolase; Flags: Precursor	Q8AXW7	2.59554e-14	PA2G5_HUMAN Calcium-dependent ph	P39877	No
isotig01275	-1.40517	7.10468	0.000654312	0.0206502	#N/A	#N/A	#N/A	#N/A	No Hit	No Hit	No
CUFF.275890.2	-1.40482	4.3207	0.00162282	0.0410437	musashi	Dugesia japonica	BAG15904	5.7717e-78	No Hit	No Hit	Yes
CUFF.280080.1	-1.4046	4.00131	0.00203203	0.048889	calpain family protein isoform d	Brugia malayi	XP_001897507	2.03349e-06	CAN5_HUMAN Calpain-5	O15484	No
CUFF.247548.1	-1.40439	4.8038	0.00125704	0.0338023	oxalate:formate antiporter-like	Branchiostoma floridae	XP_002593070	7.00741e-42	MOT13_HUMAN Monocarboxylate transporter 13	Q7RTY0	No
isotig23416	-1.4039	6.89532	0.000689857	0.0214665	#N/A	#N/A	#N/A	#N/A	DYH1_HUMAN Isoform 4 of Dynein heavy chain 1, axonemal	Q9P2D7	No
CUFF.267267.1	-1.40291	4.64237	0.00141632	0.036758	synaptotagmin partial	Terebratalia transversa	AEZ03834	9.33798e-09	SYT2_HUMAN Synaptotagmin-2	Q8N9I0	No
isotig15032	-1.39656	4.41266	0.0018804	0.0459201	sperm-associated antigen 8	Branchiostoma floridae	XP_002594588	1.73479e-31	SPAG8_HUMAN Isoform 3 of Sperm-associated antigen 8	Q99932	No
isotig09935	-1.39169	4.67474	0.00181821	0.0447004	transient receptor potential cation channel subfamily m member 6 isoform 2	Capitella teleta	ELT97299	3.39113e-39	TRPM2_HUMAN Isoform 3 of Transient receptor potential cation channel subfamily M	O94759	No
isotig15574	-1.38835	5.61592	0.00135586	0.0355672	hydroxymethylglutaryl- synthase 1	Crassostrea gigas	EKC22192	8.05279e-113	HMCS1_HUMAN Hydroxymethylglutaryl-CoA synthase, cytoplasmic	Q01581	No
CUFF.208811.1	-1.38722	5.13961	0.00163081	0.041143	leucine-rich repeat and wd repeat-containing protein kiaa1239-like	Crassostrea gigas	EKC35700	1.12863e-94	K1239_HUMAN Leucine-rich repeat and WD repeat-containing protein KIAA1239	Q9ULI1	No
CUFF.241477.2	-1.38091	5.9739	0.00146933	0.0377722	family c2 unassigned peptidase (c02 family)	Clonorchis sinensis	GAA56448	0	CAN9_HUMAN Calpain-9	O14815	No
isotig11064	-1.38065	5.87984	0.00152589	0.0388982	epididymal secretory protein e1	Ovis aries	XP_004010837	1.4715e-08	NPC2_HUMAN Epididymal secretory protein E1	P61916	No
isotig17423	-1.38061	5.41937	0.00171858	0.0428697	#N/A	#N/A	#N/A	#N/A	No Hit	No Hit	No
CUFF.293645.1	-1.37678	5.54065	0.00180601	0.0445495	#N/A	#N/A	#N/A	#N/A	No Hit	No Hit	No
isotig10248	-1.37649	6.2276	0.00155301	0.0394659	slowpoke potassium channel family member slo-1	Ascaris suum	ADY41222	0	KCMA1_HUMAN Isoform 4 of Calcium-activated potassium channel subunit alpha-1	Q12791	No
isotig11774	-1.37297	5.9047	0.00181812	0.0447004	#N/A	#N/A	#N/A	#N/A	No Hit	No Hit	No
isotig24656	-1.37131	6.55351	0.001659	0.0417248	neural cell adhesion molecule 2	Dugesia japonica	BAE94188	0	NCAM2_HUMAN Neural cell adhesion molecule 2	O15394	Yes
CUFF.172880.1	-1.37095	7.80786	0.00146364	0.0376773	tubulin beta 2	Schistosoma japonicum	AAW27755	6.69307e-144	TBB4B_HUMAN Tubulin beta-4B chain	P68371	No
isotig06340	-1.37066	5.60873	0.00208032	0.0496086	#N/A	#N/A	#N/A	#N/A	No Hit	No Hit	No
CUFF.205607.1	-1.3697	10.623	0.00138406	0.0360358	tubulin beta chain-like	Hydra magnipapillata	XP_002161860	0	TBB4B_HUMAN Tubulin beta-4B chain	P68371	No
isotig17556	-1.36554	6.41881	0.00195496	0.0474522	wd repeat-containing protein 16 isoform 1	Xenopus (Silurana) tropicalis	NP_001106545	0	WDR16_HUMAN WD repeat-containing protein 16	Q8N1V2	Yes
CUFF.234078.1	-1.36075	7.75956	0.00189783	0.0462994	#N/A	#N/A	#N/A	#N/A	No Hit	No Hit	No
isotig15863	-1.35987	7.53525	0.00197242	0.047655	adp-ribosylation factor 4	Daphnia pulex	EFX70245	1.03918e-109	ARF5_HUMAN ADP-rib	P84085	No
isotig22396	1.3624	6.59729	0.00206087	0.0493395	#N/A	#N/A	#N/A	#N/A	TITIN_HUMAN Isoform 9 of Titin	Q8WZ42	No
isotig13998	1.36323	8.01576	0.00175653	0.0435492	filamin-related [Schistosoma mansoni]	Schistosoma mansoni	CAZ33895	0	Q5HY54_HUMAN Filamin-A	Q5HY54	No
isotig17598	1.36438	6.39831	0.00203534	0.0489204	#N/A	#N/A	#N/A	#N/A	No Hit	No Hit	No
isotig24540	1.36443	6.22786	0.00208662	0.0496086	structural maintenance of chromosome 4 [Clonorchis sinensis]	Clonorchis sinensis	GAA27843	1.12154e-171	SMC4_HUMAN Structural maintenance of chrom	Q9NTJ3	No
isotig22683	1.36781	6.88952	0.00172314	0.0429394	basement membrane-specific heparan sulfate proteoglycan core protein [Clonorchis sinensis]	Clonorchis sinensis	GAA54374	1.17305e-116	PGBM_HUMAN Basement membrane-specific heparan sulfate proteoglycan core protein	P98160	No
isotig22065	1.37106	5.8452	0.00194212	0.0471912	similar to GenBank Accession Number Z29075 myophilin antigen in Echinococcus granulosus [Schistosoma japonicum]	Schistosoma japonicum	AAP06498	7.72356e-98	CNN1_HUMAN Calponin-1	P51911	No
isotig05482	1.37202	7.92188	0.00141855	0.0367767	PREDICTED: calcium-activated chloride channel regulator 1-like [Ciona intestinalis]	Ciona intestinalis	XP_002122451	1.6668e-12	CLCA4_HUMAN Calcium-activated chloride channel regulator 4	Q14CN2	No
isotig14014	1.37203	7.6332	0.00144076	0.0372671	tubulin polymerization-promoting protein family member 2 [Clonorchis sinensis]	Clonorchis sinensis	GAA32777	1.9179e-57	TPPP2_HUMAN Tubulin polymerization-promoting protein family member 2	P59282	No
CUFF.301775.2	1.37499	5.98559	0.00168071	0.0421399	#N/A	#N/A	#N/A	#N/A	No Hit	No Hit	No
CUFF.288264.1	1.37692	5.31853	0.00196528	0.0475644	Rho guanine nucleotide exchange factor 1 [Clonorchis sinensis]	Clonorchis sinensis	GAA52616	3.28542e-36	ARG28_HUMAN Isoform 6 of Rho guanine nucleotide exchange factor 28	Q8N1W1	No
CUFF.270280.1	1.37882	6.96316	0.00130636	0.0347167	#N/A	#N/A	#N/A	#N/A	No Hit	No Hit	No
isotig07317	1.37933	6.75644	0.00132635	0.035095	band 4.1-like protein 3 [Clonorchis sinensis]	Clonorchis sinensis	GAA53233	1.33862e-88	E41L2_HUMAN Band 4.1-like protein 2	O43491	No
CUFF.263049.2	1.37956	9.82025	0.00108555	0.0304752	lectin 2b [Girardia tigrina]	Girardia tigrina	AAL29934	0	MRC1_HUMAN Macrophage mann	P22897	No
isotig17419	1.38343	5.24685	0.00174933	0.0434588	Myo18a protein [Mus musculus]	Mus musculus	AAH46638	3.8392e-36	MY18A_HUMAN Isoform 5 of Unconventional my	Q92614	No
isotig20294	1.38392	5.84964	0.00141031	0.03668	#N/A	#N/A	#N/A	#N/A	No Hit	No Hit	No
isotig22285	1.38405	5.23125	0.00173197	0.0431153	serine/threonine protein kinase [Schistosoma mansoni]	Schistosoma mansoni	XP_002574137	1.59403e-108	BRE1B_HUMAN Isoform 3 of E3 ubiquitin-protein ligase BRE1B	O75150	No
CUFF.280753.1	1.38485	4.75297	0.00202211	0.0486983	PREDICTED: collagen alpha-3(VI) chain [Rattus norvegicus]	Rattus norvegicus	XP_003750780	1.98812e-11	Q4VXY6_HUMAN Collagen alpha-2(XI) chain	Q4VXY6	No
isotig11850	1.38664	5.88501	0.00131377	0.0348378	associated microfibrillar protein [Homo sapiens]	Homo sapiens	AAA92786	1.5515e-72	MFAP1_HUMAN Microfibrillar-associated protein 1	P55081	No
isotig23027	1.38675	6.4687	0.00115366	0.0316943	putative tpr [Schistosoma mansoni]	Schistosoma mansoni	CCD78816	2.29584e-20	TPR_HUMAN Nucleoprotein TPR	P12270	No
CUFF.313057.1	1.38737	6.36697	0.00115028	0.0316943	filamin [Schistosoma mansoni]	Schistosoma mansoni	XP_002571464	7.04492e-66	FLNC_HUMAN Isoform 2 of Filamin-C	Q14315	No
CUFF.136069.1	1.38848	8.06147	0.000919443	0.0269276	dynamin [Schistosoma mansoni]	Schistosoma mansoni	XP_002577959	5.01412e-139	DNM1L_HUMAN Isoform 2 of Dynamin-1-like protein	O00429	No
isotig05727	1.38867	6.84885	0.00103201	0.0293115	dynamin-1-like protein [Gallus gallus]	Gallus gallus	NP_001073190	6.26588e-74	DNM1L_HUMAN Isoform 2 of Dynamin-1-like protein	O00429	No
isotig17163	1.39222	5.9841	0.00110977	0.030836	PREDICTED: LOW QUALITY PROTEIN: deoxynucleoside triphosphate triphosphohydrolase SAMHD1 [Melopsittacus undulatus]	Melopsittacus undulatus	XP_005146890	7.52326e-62	SAMH1_HUMAN Deoxynucle	Q9Y3Z3	No
isotig18177	1.39439	6.36353	0.000967807	0.0280079	hypothetical protein BRAFLDRAFT_90202 [Branchiostoma floridae]	Branchiostoma floridae	XP_002595092	1.81205e-12	SYNE2_HUMAN Isoform 2 of Nesprin-2	Q8WXH0	No
CUFF.152534.1	1.39623	4.51151	0.00180795	0.0445523	beta-spectrin [Canis lupus familiaris]	Canis lupus familiaris	AAQ63200	6.42773e-23	SPTB1_HUMAN Isoform 3 of Spectrin beta chain, erythrocytic	P11277	No
CUFF.180544.1	1.39684	6.76903	0.000850267	0.0253274	DEAD box polypeptide protein [Dugesia japonica]	Dugesia japonica	BAF57623	8.50436e-42	DDX1_HUMAN ATP-dependent RNA helicase DDX1	Q92499	No
isotig22398	1.39731	4.63509	0.00162351	0.0410437	#N/A	#N/A	#N/A	#N/A	TITIN_HUMAN Isoform 9 of Titin	Q8WZ42	No
isotig15244	1.39731	5.50089	0.00112701	0.031173	PREDICTED: N-acetylneuraminate lyase-like isoform X4 [Bombyx mori]	Bombyx mori	XP_004923370	1.56744e-13	NPL_HUMAN Isoform 2 of N-acetylneuraminate lyase	Q9BXD5	No
isotig00533	1.39828	4.16058	0.0020999	0.0498339	#N/A	#N/A	#N/A	#N/A	No Hit	No Hit	No
isotig14196	1.39836	5.38526	0.00113221	0.0312813	#N/A	#N/A	#N/A	#N/A	No Hit	No Hit	No
isotig13332	1.40005	6.41058	0.000832694	0.0249563	filamin [Schistosoma mansoni]	Schistosoma mansoni	CCD59036	5.21332e-124	FLNC_HUMAN Isoform 2 of Filamin-C	Q14315	No
isotig14426	1.4006	5.53022	0.00103208	0.0293115	GLI pathogenesis related-1, partial [Schmidtea mediterranea]	Schmidtea mediterranea	AFJ24739	4.80374e-45	GPRL1_HUMAN GLIPR1-like protein 1	Q6UWM5	No
CUFF.308588.1	1.40081	5.84876	0.000930949	0.0271019	#N/A	#N/A	#N/A	#N/A	No Hit	No Hit	No
isotig10645	1.40085	8.76052	0.000642103	0.0203438	PREDICTED: FK506-binding protein 15-like isoform X3 [Maylandia zebra]	Maylandia zebra	XP_004558647	2.87978e-63	FKB15_HUMAN FK506-binding protein 15	Q5T1M5	No
isotig24918	1.40106	4.85039	0.00134166	0.035385	TNF receptor associated factor-3, partial [Schmidtea mediterranea]	Schmidtea mediterranea	AFJ24791	1.68318e-23	TRAF3_HUMAN TNF receptor-associated factor 3	Q13114	No
CUFF.305172.1	1.40712	7.86614	0.000573905	0.0188622	PREDICTED: neuroblast differentiation-associated protein AHNAK-like [Oryzias latipes]	Oryzias latipes	XP_004073302	1.15393e-24	AHNK_HUMAN Neuroblast differentiation-associated protein AHNAK	Q09666	No
isotig20169	1.40918	4.12228	0.00171604	0.0428501	#N/A	#N/A	#N/A	#N/A	No Hit	No Hit	No
isotig17925	1.4105	6.36261	0.000641731	0.0203438	#N/A	#N/A	#N/A	#N/A	No Hit	No Hit	No
isotig04051	1.41212	7.41533	0.000522839	0.0175209	PREDICTED: LOW QUALITY PROTEIN: microtubule-actin cross-linking factor 1-like [Metaseiulus occidentalis]	Metaseiulus occidentalis	XP_003748261	0	E9PEB9_HUMAN Dystonin	E9PEB9	No
isotig20557	1.41224	6.44528	0.000608077	0.0195243	hypothetical protein CAPTEDRAFT_154149 [Capitella teleta]	Capitella teleta	ELT89509	0	IF2P_HUMAN Eukaryotic translation initiation factor 5B	O60841	No
isotig02925	1.41289	6.44163	0.000587128	0.0192263	PREDICTED: hypothetical protein LOC100635116 [Amphimedon queenslandica]	Amphimedon queenslandica	XP_003389753	1.47539e-44	PTPRJ_HUMAN Receptor-type tyr	Q12913	No
CUFF.223068.1	1.41471	5.66495	0.000707017	0.0218888	hepatitis B virus X associated protein hbxa [Schistosoma mansoni]	Schistosoma mansoni	XP_002570049	3.60022e-39	RSF1_HUMAN Isoform 3 of Remodeling and spacing factor 1	Q96T23	No
CUFF.287671.1	1.41689	4.61192	0.00105685	0.0299452	SBNO1_RATRecName: Full=Protein strawberry notch homolog 1	SBNO1_RATRecName: Full=Protein strawberry notch homolog 1	Q5BJL5	0	SBNO2_HUMAN Isoform 2 of Protein strawberry notch homolog 2	Q9Y2G9	No
isotig23801	1.41693	4.74783	0.000965264	0.0279674	#N/A	#N/A	#N/A	#N/A	No Hit	No Hit	No
CUFF.308785.1	1.41721	4.40764	0.00117693	0.0321887	#N/A	#N/A	#N/A	#N/A	No Hit	No Hit	No
isotig24912	1.41853	5.61078	0.000659797	0.0207964	hypothetical protein DICPUDRAFT_149702 [Dictyostelium purpureum]	Dictyostelium purpureum	XP_003285810	9.26388e-07	No Hit	No Hit	No
isotig17961	1.41956	8.14338	0.000403008	0.0142698	#N/A	#N/A	#N/A	#N/A	No Hit	No Hit	No
isotig18502	1.41978	4.03506	0.0014641	0.0376773	#N/A	#N/A	#N/A	#N/A	No Hit	No Hit	No
CUFF.305170.2	1.42069	6.64437	0.000469366	0.016105	PREDICTED: neuroblast differentiation-associated protein AHNAK [Danio rerio]	Danio rerio	XP_687696	2.23995e-12	AHNK_HUMAN Neuroblast differentiation-associated protein AHNAK	Q09666	No
isotig14389	1.42194	6.97131	0.00042958	0.0149715	#N/A	#N/A	#N/A	#N/A	No Hit	No Hit	No
CUFF.285306.1	1.42222	4.35956	0.00109991	0.0307371	Microtubule-actin cross-linking factor 1, isoforms 1/2/3/5, partial [Crassostrea gigas]	Crassostrea gigas	EKC27657	2.21858e-56	DYST_HUMAN Isoform 2 of Dystonin	Q03001	No
isotig21328	1.42308	3.71822	0.00175341	0.043516	PREDICTED: C3 and PZP-like, alpha-2-macroglobulin domain containing 8 [Strongylocentrotus purpuratus]	Strongylocentrotus purpuratus	XP_785018	2.12638e-16	H0YGG5_HUMAN Alpha-2-macroglobulin-like protein 1 (Fragment)	H0YGG5	No
CUFF.83504.1	1.42343	4.584	0.000907507	0.0266421	Dynamin-like protein C12C2.08 [Wallemia ichthyophaga EXF-994]	Wallemia ichthyophaga EXF-994	EOR00235	9.03879e-38	DNM1L_HUMAN Isoform 5 of Dynamin-1-like protein	O00429	No
CUFF.60615.1	1.4237	4.49616	0.00100154	0.0288005	hypothetical protein Smp_157250 [Schistosoma mansoni]	Schistosoma mansoni	CCD59345	2.68685e-10	NUCL_HUMAN Nucleolin	P19338	No
isotig11073	1.42538	3.49424	0.00211118	0.049969	unnamed protein product [Trypanosoma congolense IL3000]	Trypanosoma congolense IL3000	CCC91647	1.19249e-08	PINX1_HUMAN PIN2/TERF1-interacting telomerase inhibitor 1	Q96BK5	No
isotig14246	1.42736	6.73081	0.000387725	0.0138898	Golgi-associated plant pathogenesis-related protein 1, partial [Clonorchis sinensis]	Clonorchis sinensis	GAA48156	2.21035e-98	GAPR1_HUMAN Golgi-associated plant pathogenesis-related protein 1	Q9H4G4	No
isotig03872	1.42746	7.21301	0.000358885	0.0129901	Blastula protease 10 [Crassostrea gigas]	Crassostrea gigas	EKC26094	7.91849e-31	NOTC2_HUMAN Neurogenic locus notch homolog protein 2	Q04721	No
isotig15108	1.42775	4.43225	0.000928023	0.0270575	predicted protein [Physcomitrella patens subsp. patens]	Physcomitrella patens subsp. patens	XP_001783052	1.80804e-44	STK24_HUMAN Isoform A of Serine/threonine-protein kinase 24	Q9Y6E0	No
isotig24748	1.42985	5.97819	0.000427884	0.0149354	PREDICTED: serine/threonine-protein kinase ULK2-like isoform 1 [Nasonia vitripennis]	Nasonia vitripennis	XP_001607390	7.0962e-37	ULK1_HUMAN Serine/threonine-protein kinase ULK1	O75385	No
CUFF.118601.2	1.43083	7.01574	0.000338176	0.0124062	#N/A	#N/A	#N/A	#N/A	No Hit	No Hit	No
isotig15088	1.43189	6.95923	0.000329209	0.0121503	#N/A	#N/A	#N/A	#N/A	Q5VXJ5_HUMAN Synaptonemal complex protein 1 (Fragment)	Q5VXJ5	No
isotig11901	1.43236	6.73487	0.000338118	0.0124062	#N/A	#N/A	#N/A	#N/A	No Hit	No Hit	No
isotig21165	1.43299	4.09414	0.00101785	0.0290427	#N/A	#N/A	#N/A	#N/A	No Hit	No Hit	No
CUFF.193169.1	1.43308	4.36839	0.000809059	0.0243676	glutamine synthetase [Penaeus monodon]	Penaeus monodon	AGA83299	0	GLNA_HUMAN Glutamine synthetase	P15104	No
isotig17994	1.43457	4.9209	0.000599078	0.0193559	serpin peptidase inhibitor, clade I (neuroserpin), member 1 precursor [Xenopus laevis]	Xenopus laevis	NP_001086240	8.19059e-64	SPB4_HUMAN Serpin B4	P48594	No
isotig13253	1.43607	3.93429	0.00108363	0.0304565	PREDICTED: group XV phospholipase A2-like [Takifugu rubripes]	Takifugu rubripes	XP_003977803	2.35568e-69	PAG15_HUMAN Group XV ph	Q8NCC3	No
isotig10685	1.43768	6.94982	0.000282913	0.0107108	#N/A	#N/A	#N/A	#N/A	No Hit	No Hit	No
CUFF.66600.1	1.43799	3.31466	0.00197293	0.047655	#N/A	#N/A	#N/A	#N/A	No Hit	No Hit	No
contig13546	1.43873	3.90608	0.00108956	0.0305176	#N/A	#N/A	#N/A	#N/A	No Hit	No Hit	No
CUFF.257855.1	1.43934	4.08014	0.000900258	0.026493	#N/A	#N/A	#N/A	#N/A	No Hit	No Hit	No
isotig10741	1.43944	4.47909	0.00067861	0.0211977	#N/A	#N/A	#N/A	#N/A	No Hit	No Hit	No
isotig11388	1.43995	4.10642	0.000896312	0.0264087	PREDICTED: ankyrin repeat domain-containing protein 40-like [Aplysia californica]	Aplysia californica	XP_005092472	6.18099e-27	GCC2_HUMAN GRIP and coiled-coil domain-containing protein 2	Q8IWJ2	No
isotig13333	1.43995	8.50337	0.00022595	0.00889076	#N/A	#N/A	#N/A	#N/A	Q5HY54_HUMAN Filamin-A	Q5HY54	No
isotig10716	1.44029	5.06106	0.000480849	0.0164067	#N/A	#N/A	#N/A	#N/A	PSIP1_HUMAN PC4 and SFRS1-interacting protein	O75475	No
isotig15836	1.44066	5.42075	0.000398235	0.014183	#N/A	#N/A	#N/A	#N/A	No Hit	No Hit	No
isotig08462	1.44372	9.04652	0.000199499	0.00796561	hypothetical protein CAPTEDRAFT_182417 [Capitella teleta]	Capitella teleta	ELU16128	3.54405e-32	M0R387_HUMAN Protein LOC388210 (Fragment)	M0R387	No
CUFF.251381.1	1.44417	6.71916	0.000245824	0.00951926	Blastula protease 10 [Crassostrea gigas]	Crassostrea gigas	EKC26094	1.88236e-64	MEP1B_HUMAN Meprin A subunit beta	Q16820	No
isotig23264	1.44515	3.3276	0.00155001	0.0394307	PREDICTED: polyadenylate-binding protein 3 isoform 2 [Trichechus manatus latirostris]	Trichechus manatus latirostris	XP_004370785	2.6993e-82	PABP1_HUMAN Isoform 2 of Polyadenylate-binding protein 1	P11940	No
isotig02574	1.44578	6.01453	0.000280057	0.0106256	hypothetical protein CAPTEDRAFT_120303, partial [Capitella teleta]	Capitella teleta	ELT95888	1.85475e-43	PTPRJ_HUMAN Receptor-type tyr	Q12913	No
isotig09042	1.44756	4.01935	0.000840699	0.0251653	hypothetical protein BRAFLDRAFT_280196 [Branchiostoma floridae]	Branchiostoma floridae	XP_002596721	1.00201e-24	TAOK1_HUMAN Serine/threonine-protein kinase TAO1	Q7L7X3	No
CUFF.244268.1	1.44934	6.39215	0.000233189	0.00913582	Spectrin beta chain, brain 4 (Spectrin, non-erythroid beta chain 4) (Beta-V spectrin) (BSPECV),putative [Schistosoma mansoni]	Schistosoma mansoni	CAZ36123	1.03866e-152	SPTN1_HUMAN Isoform 3 of Spectrin alpha chain, non-erythrocytic 1	Q13813	No
CUFF.67130.1	1.45043	3.87864	0.00084831	0.0253037	#N/A	#N/A	#N/A	#N/A	EEA1_HUMAN Early end	Q15075	No
CUFF.326272.1	1.45309	3.54009	0.00110338	0.0307634	#N/A	#N/A	#N/A	#N/A	No Hit	No Hit	No
isotig23476	1.45313	4.22842	0.000622162	0.0198854	PI-3-kinase-related kinase SMG-1 [Clonorchis sinensis]	Clonorchis sinensis	GAA36649	2.89044e-23	ERC2_HUMAN ERC protein 2	O15083	No
CUFF.313133.1	1.45463	5.54211	0.00026862	0.0102606	E3 ubiquitin-protein ligase MIB1 [Cricetulus griseus]	Cricetulus griseus	EGW07575	2.44087e-45	MIB1_HUMAN E3 ubiquitin-protein ligase MIB1	Q86YT6	No
isotig10078	1.45468	9.5712	0.000144251	0.00606748	MYSP_SCHJARecName: Full=Paramyosin; AltName: Full=Antigen Sj97	MYSP_SCHJARecName: Full=Paramyosin; AltName: Full=Antigen Sj97	Q05870	0	MYH7_HUMAN My	P12883	No
CUFF.36729.1	1.45551	3.90361	0.000739952	0.0226782	hypothetical protein Smp_126630 [Schistosoma mansoni]	Schistosoma mansoni	CCD75970	1.71711e-17	No Hit	No Hit	No
isotig15937	1.45676	7.4363	0.000156775	0.0064842	#N/A	#N/A	#N/A	#N/A	No Hit	No Hit	No
isotig13202	1.45796	3.29464	0.00135218	0.0355088	#N/A	#N/A	#N/A	#N/A	No Hit	No Hit	No
isotig21440	1.46042	4.00191	0.000622715	0.0198854	#N/A	#N/A	#N/A	#N/A	No Hit	No Hit	No
CUFF.140805.1	1.46156	3.21683	0.00138014	0.0360106	PREDICTED: myosin-XVIIIa isoform 1 [Nasonia vitripennis]	Nasonia vitripennis	XP_001604740	1.39141e-32	MY18A_HUMAN Isoform 4 of Unconventional my	Q92614	No
isotig22780	1.46244	7.34183	0.000136167	0.00576726	hypothetical protein Smp_166050 [Schistosoma mansoni]	Schistosoma mansoni	CCD58825	2.93182e-11	PRC2C_HUMAN Isoform 7 of Protein PRRC2C	Q9Y520	No
isotig10715	1.463	5.04929	0.000273703	0.0104169	#N/A	#N/A	#N/A	#N/A	PSIP1_HUMAN PC4 and SFRS1-interacting protein	O75475	No
CUFF.231807.1	1.46314	3.4875	0.00101	0.0289202	#N/A	#N/A	#N/A	#N/A	No Hit	No Hit	No
isotig23618	1.46447	5.04422	0.000257328	0.00991749	PREDICTED: dynein heavy chain 5, axonemal-like isoform X4 [Aplysia californica]	Aplysia californica	XP_005091510	3.75617e-48	DYH11_HUMAN Dynein heavy chain 11, axonemal	Q96DT5	No
CUFF.199217.1	1.46449	3.01353	0.00163653	0.0412445	PREDICTED: c-1-tetrahydrofolate synthase, cytoplasmic-like [Oreochromis niloticus]	Oreochromis niloticus	XP_003447800	1.5181e-160	C1TC_HUMAN C-1-tetrahydrofolate synthase, cytoplasmic	P11586	No
isotig18248	1.46469	3.7414	0.000723025	0.0223278	#N/A	#N/A	#N/A	#N/A	No Hit	No Hit	No
CUFF.300840.1	1.46491	4.18208	0.000476936	0.0163188	#N/A	#N/A	#N/A	#N/A	No Hit	No Hit	No
CUFF.259498.1	1.47049	4.25107	0.000406926	0.0143875	PREDICTED: similar to GA14874-PA [Tribolium castaneum]	Tribolium castaneum	XP_971393	5.36245e-05	No Hit	No Hit	No
isotig24729	1.47068	2.74943	0.00210597	0.0499293	hypothetical protein DAPPUDRAFT_317650 [Daphnia pulex]	Daphnia pulex	EFX81466	1.17078e-11	No Hit	No Hit	No
CUFF.247418.1	1.47207	3.17972	0.00115239	0.0316943	#N/A	#N/A	#N/A	#N/A	DSPP_HUMAN Dentin sialoph	Q9NZW4	No
isotig22863	1.47348	3.21728	0.00109418	0.0306119	#N/A	#N/A	#N/A	#N/A	GOGA3_HUMAN Isoform 3 of Golgin subfamily A member 3	Q08378	No
CUFF.282987.1	1.47691	3.00165	0.0012928	0.0344313	#N/A	#N/A	#N/A	#N/A	No Hit	No Hit	No
CUFF.56987.1	1.47804	3.94149	0.000419868	0.0147553	#N/A	#N/A	#N/A	#N/A	TITIN_HUMAN Isoform 9 of Titin	Q8WZ42	No
isotig17442	1.48064	4.04718	0.000391252	0.0139956	#N/A	#N/A	#N/A	#N/A	CENPE_HUMAN Isoform 3 of Centromere-associated protein E	Q02224	No
isotig20515	1.4829	2.71147	0.00174648	0.0434323	#N/A	#N/A	#N/A	#N/A	No Hit	No Hit	No
isotig19061	1.48703	8.71511	5.99055e-05	0.00289971	myosin heavy chain [Dugesia japonica]	Dugesia japonica	BAA34954	0	MYH6_HUMAN My	P13533	No
isotig23244	1.48715	2.93375	0.00115216	0.0316943	#N/A	#N/A	#N/A	#N/A	FLIP1_HUMAN Isoform 3 of Filamin-A-interacting protein 1	Q7Z7B0	No
isotig07425	1.48758	7.15849	6.98192e-05	0.0032946	hypothetical protein CAPTEDRAFT_217795, partial [Capitella teleta]	Capitella teleta	ELU08680	8.07321e-21	MUC19_HUMAN Isoform 2 of Mucin-19	Q7Z5P9	No
isotig22207	1.4916	6.11061	8.0234e-05	0.0036724	PREDICTED: serine/threonine-protein kinase 10 [Taeniopygia guttata]	Taeniopygia guttata	XP_002193085	1.4517e-133	STK10_HUMAN Serine/threonine-protein kinase 10	O94804	No
isotig26441	1.49266	2.52793	0.00192753	0.0468834	#N/A	#N/A	#N/A	#N/A	No Hit	No Hit	No
CUFF.169829.2	1.49583	3.17101	0.000698381	0.0216765	SCO-spondin precursor [Gallus gallus]	Gallus gallus	NP_001006351	2.33782e-59	SSPO_HUMAN Isoform 2 of SCO-spondin	A2VEC9	No
isotig22198	1.49598	7.18658	5.46738e-05	0.00267836	PREDICTED: E3 ubiquitin-protein ligase MIB1 isoform 1 [Ovis aries]	Ovis aries	XP_004020529	2.81949e-73	MIB1_HUMAN E3 ubiquitin-protein ligase MIB1	Q86YT6	No
CUFF.244364.1	1.4962	6.95544	5.69828e-05	0.00277476	putative spectrin beta chain, brain 4 (Spectrin, non-erythroid beta chain 4) (Beta-V spectrin) (BSPECV) [Schistosoma mansoni]	Schistosoma mansoni	CCD76118	0	SPTN1_HUMAN Isoform 3 of Spectrin alpha chain, non-erythrocytic 1	Q13813	No
CUFF.307565.1	1.49712	3.78589	0.000331173	0.012186	SJCHGC04989 protein [Schistosoma japonicum]	Schistosoma japonicum	AAX28513	1.72802e-25	GOGA2_HUMAN Golgin subfamily A member 2	Q08379	No
isotig22539	1.49839	3.92872	0.000275123	0.0104547	serine/threonine kinase [Schistosoma mansoni]	Schistosoma mansoni	CCD75805	1.21903e-13	TAOK1_HUMAN Isoform 3 of Serine/threonine-protein kinase TAO1	Q7L7X3	No
CUFF.287376.1	1.49932	2.64511	0.00147525	0.0378844	#N/A	#N/A	#N/A	#N/A	No Hit	No Hit	No
CUFF.150920.3	1.50345	4.03949	0.000220009	0.00871321	#N/A	#N/A	#N/A	#N/A	K1407_HUMAN Coiled-coil domain-containing protein KIAA1407	Q8NCU4	No
isotig20629	1.50362	2.4419	0.00180453	0.0445495	#N/A	#N/A	#N/A	#N/A	No Hit	No Hit	No
isotig17939	1.50389	5.99405	6.09571e-05	0.00293895	hypothetical protein [Schistosoma mansoni]	Schistosoma mansoni	XP_002581967	1.51451e-58	Q2HIZ1_HUMAN THBS3 protein	Q2HIZ1	No
isotig11081	1.50766	4.28958	0.000153832	0.00640823	SJCHGC00516 protein [Schistosoma japonicum]	Schistosoma japonicum	AAW26183	1.49443e-35	TNNI2_HUMAN Isoform 2 of Troponin I, fast skeletal muscle	P48788	No
CUFF.67084.1	1.51024	2.79737	0.000902569	0.026529	#N/A	#N/A	#N/A	#N/A	TRIPB_HUMAN Thyroid receptor-interacting protein 11	Q15643	No
isotig02176	1.51191	7.8235	3.14642e-05	0.00165431	#N/A	#N/A	#N/A	#N/A	No Hit	No Hit	No
isotig26285	1.51559	4.4857	0.000105179	0.00459846	#N/A	#N/A	#N/A	#N/A	No Hit	No Hit	No
isotig11418	1.51758	2.88667	0.000672757	0.0210688	Glutamate--cysteine ligase regulatory subunit [Crassostrea gigas]	Crassostrea gigas	EKC27939	5.56988e-24	GSH0_HUMAN Glutamate--cysteine ligase regulatory subunit	P48507	No
CUFF.72496.1	1.51773	3.6935	0.000237561	0.00925806	hypothetical protein [Schistosoma mansoni]	Schistosoma mansoni	XP_002577000	1.13126e-09	H0YM25_HUMAN Protein LOC440233	H0YM25	No
CUFF.34027.1	1.51792	4.47288	0.000102196	0.00450032	#N/A	#N/A	#N/A	#N/A	RBMX2_HUMAN RNA-binding motif protein, X-linked 2	Q9Y388	No
CUFF.170637.1	1.51857	5.65849	4.63462e-05	0.00232646	#N/A	#N/A	#N/A	#N/A	No Hit	No Hit	No
isotig23929	1.52094	4.73045	7.90744e-05	0.00363295	#N/A	#N/A	#N/A	#N/A	No Hit	No Hit	No
isotig13472	1.52106	2.14748	0.00204933	0.0491598	hypothetical protein CAEBREN_31572 [Caenorhabditis brenneri]	Caenorhabditis brenneri	EGT58221	2.59416e-12	MFN2_HUMAN Mitofusin-2	O95140	No
CUFF.162944.1	1.52339	3.76563	0.00018805	0.00755794	hypothetical protein CAPTEDRAFT_191825 [Capitella teleta]	Capitella teleta	ELT98778	9.07141e-61	J3KNX9_HUMAN Unconventional my	J3KNX9	No
isotig13479	1.52579	5.8052	3.58539e-05	0.00184924	KN motif and ankyrin repeat domain-containing protein 4, partial [Columba livia]	Columba livia	EMC79134	2.25012e-22	Q5W0W3_HUMAN KN motif and ankyrin repeat domain-containing protein 1 (Fragment)	Q5W0W3	No
CUFF.275869.2	1.52837	3.79635	0.000167452	0.00686697	hypothetical protein Smp_144330 [Schistosoma mansoni]	Schistosoma mansoni	CCD78771	6.5036e-29	EEA1_HUMAN Early end	Q15075	No
CUFF.183206.1	1.53043	8.7281	1.6908e-05	0.000962073	#N/A	#N/A	#N/A	#N/A	No Hit	No Hit	No
isotig22579	1.5338	2.2433	0.00145716	0.0376034	#N/A	#N/A	#N/A	#N/A	No Hit	No Hit	No
isotig22989	1.53431	5.6286	2.97778e-05	0.00157583	Alpha-2-macroglobulin-like protein 1 [Camponotus floridanus]	Camponotus floridanus	EFN69033	2.56178e-26	OV	Q6IE36	No
CUFF.197733.2	1.53588	2.71121	0.000650376	0.0205526	PREDICTED: rootletin-like [Macaca mulatta]	Macaca mulatta	XP_002802251	4.09728e-12	CROCC_HUMAN Rootletin	Q5TZA2	No
isotig23475	1.53878	3.61469	0.000157081	0.0064842	#N/A	#N/A	#N/A	#N/A	CENPE_HUMAN Isoform 3 of Centromere-associated protein E	Q02224	No
isotig02041	1.53882	9.90494	1.2453e-05	0.000744614	hypothetical protein [Schistosoma mansoni]	Schistosoma mansoni	XP_002579884	0	SPTN1_HUMAN Isoform 3 of Spectrin alpha chain, non-erythrocytic 1	Q13813	No
isotig17630	1.53906	5.55341	2.68637e-05	0.00144354	zinc finger protein [Schistosoma mansoni]	Schistosoma mansoni	XP_002577236	8.36428e-41	RBAK_HUMAN RB-associated KRAB zinc finger protein	Q9NYW8	No
CUFF.89745.1	1.54042	2.75653	0.00064721	0.020479	#N/A	#N/A	#N/A	#N/A	NDRG3_HUMAN Isoform 2 of Protein NDRG3	Q9UGV2	No
isotig26413	1.54057	2.27617	0.00127221	0.0339945	Aldose reductase [Camponotus floridanus]	Camponotus floridanus	EFN69299	1.36565e-97	ALDR_HUMAN Ald	P15121	No
isotig03702	1.54135	6.71994	1.64641e-05	0.000940654	PREDICTED: LOW QUALITY PROTEIN: SCO-spondin-like [Oryzias latipes]	Oryzias latipes	XP_004080924	6.54236e-15	SSPO_HUMAN SCO-spondin	A2VEC9	No
isotig22806	1.54324	6.97737	1.45598e-05	0.000851802	#N/A	#N/A	#N/A	#N/A	BEST3_HUMAN Isoform 1 of Bestrophin-3	Q8N1M1	No
isotig11528	1.54509	2.43918	0.000943808	0.0274436	#N/A	#N/A	#N/A	#N/A	CENPF_HUMAN Centromere protein F	P49454	No
CUFF.228641.1	1.54848	8.78263	9.83393e-06	0.000608905	#N/A	#N/A	#N/A	#N/A	No Hit	No Hit	No
CUFF.152949.1	1.55058	5.04326	2.70878e-05	0.00145238	#N/A	#N/A	#N/A	#N/A	No Hit	No Hit	No
CUFF.243802.1	1.55314	2.57243	0.000590288	0.0192265	#N/A	#N/A	#N/A	#N/A	No Hit	No Hit	No
CUFF.72500.1	1.55333	2.64107	0.000532566	0.0177736	#N/A	#N/A	#N/A	#N/A	No Hit	No Hit	No
isotig24878	1.55659	7.3502	9.1214e-06	0.000572045	#N/A	#N/A	#N/A	#N/A	No Hit	No Hit	No
CUFF.228663.2	1.55703	1.93501	0.00200182	0.0482572	#N/A	#N/A	#N/A	#N/A	No Hit	No Hit	No
isotig17949	1.55796	3.79119	0.000104191	0.00457165	#N/A	#N/A	#N/A	#N/A	No Hit	No Hit	No
CUFF.315928.2	1.55827	7.45774	8.56747e-06	0.000542889	#N/A	#N/A	#N/A	#N/A	No Hit	No Hit	No
CUFF.223997.1	1.55915	5.52126	1.61595e-05	0.000925415	putative endoplasmin [Schistosoma mansoni]	Schistosoma mansoni	CCD78748	0.000114308	No Hit	No Hit	No
isotig19583	1.55939	5.6155	1.50349e-05	0.000877494	#N/A	#N/A	#N/A	#N/A	No Hit	No Hit	No
isotig22350	1.56061	6.42551	1.04216e-05	0.000642033	#N/A	#N/A	#N/A	#N/A	GRDN_HUMAN Isoform 5 of Girdin	Q3V6T2	No
CUFF.326355.1	1.56141	7.37652	7.89109e-06	0.000505278	myosin heavy chain [Dugesia japonica]	Dugesia japonica	BAA34954	0	MYH6_HUMAN My	P13533	No
isotig20586	1.56153	6.50839	9.65766e-06	0.000601041	PREDICTED: uncharacterized protein C1683.06c-like [Hydra magnipapillata]	Hydra magnipapillata	XP_002166145	8.45302e-39	No Hit	No Hit	No
CUFF.199313.1	1.56232	3.76653	7.87647e-05	0.00362556	28S ribosomal protein S31 mitochondrial [Clonorchis sinensis]	Clonorchis sinensis	GAA54964	2.12533e-22	RT31_HUMAN 28S rib	Q92665	No
isotig11510	1.56239	3.41682	0.000130088	0.00554831	#N/A	#N/A	#N/A	#N/A	No Hit	No Hit	No
CUFF.205499.1	1.56273	3.40871	0.000121008	0.00518825	#N/A	#N/A	#N/A	#N/A	No Hit	No Hit	No
isotig09075	1.56474	3.55996	9.3865e-05	0.00417871	Cytochrome P450 2K1 [Columba livia]	Columba livia	EMC85203	2.37251e-71	CP2B6_HUMAN Cytochrome P450 2B6	P20813	No
CUFF.290550.1	1.56684	3.28809	0.000145372	0.00610414	PREDICTED: centriolin-like [Meleagris gallopavo]	Meleagris gallopavo	XP_003211385	7.48259e-09	Q8WX70_HUMAN Centriolin	Q8WX70	No
isotig25580	1.56852	2.47689	0.00057334	0.0188622	#N/A	#N/A	#N/A	#N/A	EEA1_HUMAN Early end	Q15075	No
CUFF.218509.2	1.57069	3.05651	0.000185328	0.00747316	chondroitin sulfate proteoglycan [Schistosoma mansoni]	Schistosoma mansoni	XP_002574173	9.81013e-173	SMC1A_HUMAN Structural maintenance of chrom	Q14683	No
contig23292	1.57185	4.13669	3.8624e-05	0.00197956	Endoplasmin [Harpegnathos saltator]	Harpegnathos saltator	EFN75477	9.05499e-63	ENPL_HUMAN Endoplasmin	P14625	No
isotig22671	1.57205	7.2309	5.88528e-06	0.000388047	hypothetical protein CGI_10002658 [Crassostrea gigas]	Crassostrea gigas	EKC22191	2.70717e-47	M0QZD8_HUMAN Protein LOC388210 (Fragment)	M0QZD8	No
CUFF.281031.1	1.5727	3.03682	0.000182432	0.00738635	#N/A	#N/A	#N/A	#N/A	DESP_HUMAN Desmoplakin	P15924	No
isotig21273	1.57284	3.17156	0.000153501	0.00640823	#N/A	#N/A	#N/A	#N/A	GRDN_HUMAN Isoform 5 of Girdin	Q3V6T2	No
isotig23711	1.57368	2.21602	0.000844906	0.0252602	#N/A	#N/A	#N/A	#N/A	No Hit	No Hit	No
isotig03652	1.57733	7.17547	5.08474e-06	0.000343622	#N/A	#N/A	#N/A	#N/A	No Hit	No Hit	No
CUFF.215778.1	1.57734	3.59238	6.73319e-05	0.00319577	polymorphic tumor rejection antigen precursor, partial [Mus musculus]	Mus musculus	AAA40023	4.48792e-18	ENPL_HUMAN Endoplasmin	P14625	No
CUFF.174311.1	1.57758	8.75367	4.07902e-06	0.000284319	myosin heavy chain [Dugesia japonica]	Dugesia japonica	BAA34954	0	MYH6_HUMAN My	P13533	No
isotig21507	1.57826	6.42365	6.09778e-06	0.000398716	hypothetical protein CAPTEDRAFT_217663, partial [Capitella teleta]	Capitella teleta	ELU00280	7.82582e-36	DYST_HUMAN Isoform 2 of Dystonin	Q03001	No
isotig20056	1.5824	2.72194	0.000269174	0.0102606	PREDICTED: vitamin D 25-hydroxylase-like [Ornithorhynchus anatinus]	Ornithorhynchus anatinus	XP_001518489	1.68652e-32	CP2R1_HUMAN Vitamin D 25-hydroxylase	Q6VVX0	No
CUFF.318580.1	1.58382	1.8757	0.00134624	0.0354675	putative Interferon regulatory factor 4 [Schistosoma japonicum]	Schistosoma japonicum	CAX73979	2.64043e-64	IRF5_HUMAN Isoform 5 of Interferon regulatory factor 5	Q13568	No
CUFF.174294.1	1.58785	2.91041	0.000173392	0.00708557	protein phosphatase 1 regulatory-1, partial [Schmidtea mediterranea]	Schmidtea mediterranea	AFJ24774	8.25162e-149	PPR3C_HUMAN Protein ph	Q9UQK1	No
isotig23397	1.58873	3.57423	4.97383e-05	0.00247636	GG14943 [Drosophila erecta]	Drosophila erecta	XP_001971413	7.12377e-119	ANK3_HUMAN Isoform 3 of Ankyrin-3	Q12955	No
isotig25665	1.58997	3.48027	6.13498e-05	0.00295205	#N/A	#N/A	#N/A	#N/A	CAF1A_HUMAN Chromatin assembly factor 1 subunit A	Q13111	No
CUFF.183184.1	1.5911	8.47044	2.76086e-06	0.000202264	#N/A	#N/A	#N/A	#N/A	No Hit	No Hit	No
isotig24604	1.59289	2.09221	0.000889862	0.0262822	#N/A	#N/A	#N/A	#N/A	No Hit	No Hit	No
CUFF.227805.1	1.59411	5.78946	5.10734e-06	0.000344195	#N/A	#N/A	#N/A	#N/A	No Hit	No Hit	No
isotig08698	1.59461	5.69778	5.35329e-06	0.000356828	hypothetical protein CAPTEDRAFT_217663, partial [Capitella teleta]	Capitella teleta	ELU00280	7.62181e-57	DYST_HUMAN Isoform 2 of Dystonin	Q03001	No
isotig16172	1.59529	4.8748	9.21969e-06	0.000576727	Cu,Zn-superoxide dismutase [Trichosporon asahii var. asahii CBS 2479]	Trichosporon asahii var. asahii CBS 2479	EJT45113	1.95546e-34	SODC_HUMAN Superoxide dismutase [Cu-Zn]	P00441	No
CUFF.8307.1	1.59674	2.14963	0.000639873	0.020326	#N/A	#N/A	#N/A	#N/A	CLIP1_HUMAN Isoform 3 of CAP-Gly domain-containing linker protein 1	P30622	No
isotig13048	1.59763	7.68706	2.49797e-06	0.000184668	myosin heavy chain [Dugesia japonica]	Dugesia japonica	BAA34954	0	MYH7_HUMAN My	P12883	No
isotig07616	1.6009	4.32374	1.53352e-05	0.000892884	Sperm surface protein Sp17 [Crassostrea gigas]	Crassostrea gigas	EKC27073	1.69136e-21	ASPM_HUMAN Abnormal spindle-like microcephaly-associated protein	Q8IZT6	No
isotig22643	1.60216	4.96322	7.29929e-06	0.000471094	#N/A	#N/A	#N/A	#N/A	CENPE_HUMAN Isoform 3 of Centromere-associated protein E	Q02224	No
CUFF.221082.1	1.60325	2.6562	0.000210776	0.00838841	prestin [Clonorchis sinensis]	Clonorchis sinensis	GAA54774	1.12972e-42	S26A6_HUMAN Isoform 6 of Solute carrier family 26 member 6	Q9BXS9	No
isotig22846	1.60398	3.26802	6.63157e-05	0.00316152	structural maintenance of chromosome 1, partial [Clonorchis sinensis]	Clonorchis sinensis	GAA36806	5.12718e-169	SMC1A_HUMAN Structural maintenance of chrom	Q14683	No
CUFF.67152.1	1.60617	3.7746	2.45153e-05	0.00134399	#N/A	#N/A	#N/A	#N/A	DSPP_HUMAN Dentin sialoph	Q9NZW4	No
isotig10613	1.60912	7.04438	2.04339e-06	0.000153551	paramyosin [Clonorchis sinensis]	Clonorchis sinensis	ABN79674	2.92969e-132	MYH6_HUMAN My	P13533	No
CUFF.38157.1	1.61247	3.01207	8.81486e-05	0.003975	#N/A	#N/A	#N/A	#N/A	No Hit	No Hit	No
isotig23000	1.61357	2.67656	0.000163681	0.00673384	#N/A	#N/A	#N/A	#N/A	EFC13_HUMAN Isoform 2 of EF-hand calcium-binding domain-containing protein 13	Q8IY85	No
CUFF.319206.1	1.61366	5.06052	4.71008e-06	0.000322773	macroglobulin/complement [Schistosoma mansoni]	Schistosoma mansoni	XP_002579987	2.72585e-32	DLL4_HUMAN Delta-like protein 4	Q9NR61	No
isotig13494	1.6139	4.3056	1.07039e-05	0.000656112	hypothetical protein Smp_157250 [Schistosoma mansoni]	Schistosoma mansoni	CCD59345	6.33038e-10	NUCL_HUMAN Nucleolin	P19338	No
CUFF.31336.1	1.61418	2.49735	0.000235937	0.00920947	TNF receptor associated factor-2, partial [Schmidtea mediterranea]	Schmidtea mediterranea	AFJ24792	1.93515e-27	T49D1_HUMAN Tripartite motif-containing protein 49D1	C9J1S8	No
isotig22957	1.61439	5.18315	4.43737e-06	0.000305802	#N/A	#N/A	#N/A	#N/A	No Hit	No Hit	No
isotig08463	1.61454	5.67481	2.90754e-06	0.000211739	#N/A	#N/A	#N/A	#N/A	No Hit	No Hit	No
CUFF.262789.1	1.61494	4.55262	8.0666e-06	0.000515164	hypothetical protein CAPTEDRAFT_219709 [Capitella teleta]	Capitella teleta	ELU01156	2.13673e-34	GRDN_HUMAN Isoform 5 of Girdin	Q3V6T2	No
isotig11995	1.61607	1.92855	0.000816366	0.0245272	PREDICTED: DNA repair protein RAD50-like [Ciona intestinalis]	Ciona intestinalis	XP_004225628	7.73901e-93	RAD50_HUMAN Isoform 3 of DNA repair protein RAD50	Q92878	No
isotig24752	1.61816	2.26876	0.000358848	0.0129901	#N/A	#N/A	#N/A	#N/A	No Hit	No Hit	No
isotig22964	1.61943	6.9514	1.50066e-06	0.000115489	myosin heavy chain [Dugesia japonica]	Dugesia japonica	BAA34954	1.44963e-124	MYH7_HUMAN My	P12883	No
isotig20722	1.62173	3.59983	2.39799e-05	0.0013176	#N/A	#N/A	#N/A	#N/A	No Hit	No Hit	No
isotig20291	1.6257	2.70676	0.00011771	0.00507421	PREDICTED: GL12416-like isoform 2 [Saccoglossus kowalevskii]	Saccoglossus kowalevskii	XP_002738175	0	TBA1A_HUMAN Tubulin alpha-1A chain	Q71U36	No
isotig17815	1.62778	6.42756	1.40088e-06	0.00010884	#N/A	#N/A	#N/A	#N/A	No Hit	No Hit	No
isotig07618	1.62821	2.07889	0.000450715	0.0155525	Sperm surface protein Sp17 [Crassostrea gigas]	Crassostrea gigas	EKC27073	1.79149e-22	ASPM_HUMAN Abnormal spindle-like microcephaly-associated protein	Q8IZT6	No
isotig13493	1.62879	1.67961	0.00100655	0.0288891	chloride channel 3 [Clonorchis sinensis]	Clonorchis sinensis	GAA57060	0	CLCN5_HUMAN Isoform 2 of H(+)/Cl(-) exchange transporter 5	P51795	No
CUFF.106298.3	1.63039	1.99021	0.000525056	0.017571	PREDICTED: dynactin subunit 1-like [Strongylocentrotus purpuratus]	Strongylocentrotus purpuratus	XP_784891	4.66092e-17	DCTN1_HUMAN Isoform 6 of Dynactin subunit 1	Q14203	No
isotig05356	1.63185	7.43879	9.20994e-07	7.48952e-05	#N/A	#N/A	#N/A	#N/A	AKAP9_HUMAN Isoform 5 of A-kinase anchor protein 9	Q99996	No
CUFF.205495.1	1.63278	1.56373	0.00125809	0.0338023	#N/A	#N/A	#N/A	#N/A	No Hit	No Hit	No
CUFF.251135.1	1.63346	3.39609	2.6429e-05	0.00142963	#N/A	#N/A	#N/A	#N/A	No Hit	No Hit	No
isotig23798	1.63515	1.46638	0.00162898	0.0411394	#N/A	#N/A	#N/A	#N/A	No Hit	No Hit	No
CUFF.84964.1	1.6355	1.35322	0.00204526	0.0491103	#N/A	#N/A	#N/A	#N/A	No Hit	No Hit	No
isotig21250	1.63608	6.56842	1.04039e-06	8.29454e-05	#N/A	#N/A	#N/A	#N/A	H0YM25_HUMAN Protein LOC440233	H0YM25	No
CUFF.257746.1	1.63677	3.47855	2.15402e-05	0.00119431	PREDICTED: protein QN1 homolog isoform X2 [Mustela putorius furo]	Mustela putorius furo	XP_004773644	5.06766e-29	CE162_HUMAN Isoform 2 of Centr	Q5TB80	No
isotig10092	1.63902	2.21712	0.000243134	0.00943615	PREDICTED: prolyl endopeptidase-like [Saccoglossus kowalevskii]	Saccoglossus kowalevskii	XP_002733861	0	PPCE_HUMAN Prolyl endopeptidase	P48147	No
contig21268	1.64181	4.27162	5.61843e-06	0.00037348	#N/A	#N/A	#N/A	#N/A	No Hit	No Hit	No
CUFF.131046.1	1.64257	7.39436	6.62807e-07	5.51872e-05	#N/A	#N/A	#N/A	#N/A	GOGA4_HUMAN Isoform 5 of Golgin subfamily A member 4	Q13439	No
isotig16278	1.64368	4.77011	2.92902e-06	0.000212668	#N/A	#N/A	#N/A	#N/A	MYH6_HUMAN My	P13533	No
isotig24397	1.64504	2.96419	5.23883e-05	0.00259769	#N/A	#N/A	#N/A	#N/A	CENPE_HUMAN Centromere-associated protein E	Q02224	No
isotig21883	1.64655	1.34909	0.00180556	0.0445495	tumor necrosis factor receptor-associated factor 3 [Pinctada fucata]	Pinctada fucata	AFL03408	3.80233e-08	TRAF3_HUMAN Isoform 2 of TNF receptor-associated factor 3	Q13114	No
CUFF.110549.1	1.65	6.7165	6.30305e-07	5.28416e-05	Vitellogenin [Crassostrea gigas]	Crassostrea gigas	EKC20356	3.6071e-32	APOB_HUMAN Apolipoprotein B-100	P04114	No
CUFF.165459.1	1.65355	3.97442	6.59518e-06	0.00042678	Protein Daple [Crassostrea gigas]	Crassostrea gigas	EKC38542	3.7074e-55	GRDN_HUMAN Isoform 5 of Girdin	Q3V6T2	No
CUFF.325669.1	1.65373	2.10069	0.000314349	0.0117082	hepatitis B virus X associated protein hbxa [Schistosoma mansoni]	Schistosoma mansoni	XP_002570049	5.08995e-23	RSF1_HUMAN Remodeling and spacing factor 1	Q96T23	No
CUFF.265038.1	1.65697	1.80209	0.000549852	0.0182184	#N/A	#N/A	#N/A	#N/A	No Hit	No Hit	No
CUFF.177923.1	1.65945	3.21655	2.0092e-05	0.00112166	#N/A	#N/A	#N/A	#N/A	No Hit	No Hit	No
isotig26294	1.65993	3.15941	2.47726e-05	0.00135505	#N/A	#N/A	#N/A	#N/A	No Hit	No Hit	No
CUFF.290548.1	1.66238	2.49035	0.000100285	0.00444828	#N/A	#N/A	#N/A	#N/A	CNTRL_HUMAN Isoform 2 of Centriolin	Q7Z7A1	No
CUFF.301052.1	1.66465	4.06539	3.69716e-06	0.000262962	#N/A	#N/A	#N/A	#N/A	No Hit	No Hit	No
isotig03465	1.66723	6.03211	5.2297e-07	4.54034e-05	PREDICTED: spectrin beta chain, brain 4-like [Megachile rotundata]	Megachile rotundata	XP_003703682	3.8429e-57	SPTN1_HUMAN Isoform 3 of Spectrin alpha chain, non-erythrocytic 1	Q13813	No
isotig13968	1.66732	1.32829	0.00150687	0.0385342	#N/A	#N/A	#N/A	#N/A	DMD_HUMAN Isoform 3 of Dystrophin	P11532	No
isotig08423	1.66844	6.32656	4.27531e-07	3.77901e-05	#N/A	#N/A	#N/A	#N/A	MYO5C_HUMAN Unconventional my	Q9NQX4	No
isotig17213	1.67386	2.913	2.99186e-05	0.00157986	PREDICTED: golgin subfamily A member 1-like isoform 2 [Strongylocentrotus purpuratus]	Strongylocentrotus purpuratus	XP_003723292	4.80364e-19	GOGA1_HUMAN Golgin subfamily A member 1	Q92805	No
CUFF.139826.1	1.67508	1.31103	0.00128526	0.0343055	#N/A	#N/A	#N/A	#N/A	No Hit	No Hit	No
CUFF.193587.2	1.67612	1.39815	0.00102394	0.0291483	hypothetical protein CLF_102850 [Clonorchis sinensis]	Clonorchis sinensis	GAA49319	1.04905e-19	No Hit	No Hit	No
CUFF.205389.1	1.67893	6.10143	3.33659e-07	3.03729e-05	hypothetical protein CAPTEDRAFT_217663, partial [Capitella teleta]	Capitella teleta	ELU00280	4.69858e-48	DESP_HUMAN Isoform DPII of Desmoplakin	P15924	No
CUFF.262493.1	1.67901	1.63303	0.000591215	0.0192311	PREDICTED: uncharacterized protein LOC101861551 [Aplysia californica]	Aplysia californica	XP_005111426	8.02136e-85	No Hit	No Hit	No
isotig21175	1.68074	1.82352	0.000362043	0.013085	spectrin beta chain brain 2 [Clonorchis sinensis]	Clonorchis sinensis	GAA48356	1.03712e-07	No Hit	No Hit	No
isotig06220	1.681	5.80033	4.02902e-07	3.5873e-05	AF112359_1myosin heavy chain A [Schmidtea mediterranea]	Schmidtea mediterranea	AAD28718	0	MYH15_HUMAN My	Q9Y2K3	No
isotig01971	1.68267	6.307	2.77051e-07	2.56994e-05	endoplasmin, partial [Clonorchis sinensis]	Clonorchis sinensis	GAA49076	2.70713e-28	COMP_HUMAN Cartilage oligomeric matrix protein	P49747	No
isotig26420	1.68274	6.80045	2.22102e-07	2.12487e-05	myosin heavy chain [Girardia tigrina]	Girardia tigrina	AAB95253	1.04575e-107	MYH2_HUMAN My	Q9UKX2	No
isotig08235	1.68423	6.43007	2.52461e-07	2.36886e-05	#N/A	#N/A	#N/A	#N/A	GRDN_HUMAN Isoform 5 of Girdin	Q3V6T2	No
CUFF.177872.1	1.68442	2.72883	3.39321e-05	0.00175755	Inosine-uridine preferring nucleoside hydrolase [Crassostrea gigas]	Crassostrea gigas	EKC40008	2.04185e-35	No Hit	No Hit	No
isotig13971	1.68569	6.02615	3.02756e-07	2.77671e-05	#N/A	#N/A	#N/A	#N/A	MYH2_HUMAN My	Q9UKX2	No
isotig09246	1.69582	4.36858	1.09842e-06	8.70037e-05	#N/A	#N/A	#N/A	#N/A	No Hit	No Hit	No
CUFF.147604.1	1.69771	1.77633	0.000315774	0.0117433	ELKS/Rab6-interacting/CAST family member 1 [Clonorchis sinensis]	Clonorchis sinensis	GAA52149	2.043e-18	RB6I2_HUMAN Isoform 5 of ELKS/Rab6-interacting/CAST family member 1	Q8IUD2	No
CUFF.279329.1	1.69784	1.51172	0.000636633	0.0202494	EGR-like protein 1 [Schmidtea mediterranea]	Schmidtea mediterranea	AEI69697	2.83199e-133	EGR2_HUMAN Isoform Short of E3 SUMO-protein ligase EGR2	P11161	No
isotig09943	1.70233	2.27883	7.55402e-05	0.0035372	#N/A	#N/A	#N/A	#N/A	No Hit	No Hit	No
isotig26362	1.70692	2.25652	8.05268e-05	0.0036789	CEP97 [Schmidtea mediterranea]	Schmidtea mediterranea	AFB74718	7.31254e-76	CEP97_HUMAN Centr	Q8IW35	No
isotig03280	1.71016	7.58947	7.49575e-08	7.52537e-06	myosin heavy chain type B [Schistosoma mansoni]	Schistosoma mansoni	XP_002575931	0	MYH10_HUMAN Isoform 2 of My	P35580	No
isotig03855	1.71132	6.9114	8.64283e-08	8.60614e-06	PREDICTED: adipocyte plasma membrane-associated protein-like, partial [Hydra magnipapillata]	Hydra magnipapillata	XP_002161429	1.12874e-49	APMAP_HUMAN Adipocyte plasma membrane-associated protein	Q9HDC9	No
CUFF.67086.1	1.71336	1.55019	0.00041197	0.0145237	#N/A	#N/A	#N/A	#N/A	CENPF_HUMAN Centromere protein F	P49454	No
CUFF.134762.1	1.7242	1.83481	0.00018257	0.00738635	Msx2-interacting protein, partial [Clonorchis sinensis]	Clonorchis sinensis	GAA51421	3.25455e-08	MINT_HUMAN Msx2-interacting protein	Q96T58	No
CUFF.324123.1	1.72457	4.63777	3.35632e-07	3.04389e-05	#N/A	#N/A	#N/A	#N/A	EFC13_HUMAN EF-hand calcium-binding domain-containing protein 13	Q8IY85	No
CUFF.283819.1	1.72469	2.68098	1.79862e-05	0.00101572	#N/A	#N/A	#N/A	#N/A	CAGE1_HUMAN Isoform 5 of Cancer-associated gene 1 protein	Q8TC20	No
CUFF.219677.1	1.7322	5.16607	1.47132e-07	1.41875e-05	eukaryotic initiation factor 4G [Sphaerechinus granularis]	Sphaerechinus granularis	CAG23924	1.28004e-30	Q504Z1_HUMAN EIF4G3 protein	Q504Z1	No
isotig09593	1.73487	3.99166	7.62911e-07	6.28783e-05	cytochrome p450 [Reticulitermes flavipes]	Reticulitermes flavipes	ACN93794	1.46324e-52	CP2U1_HUMAN Cytochrome P450 2U1	Q7Z449	No
isotig23261	1.73588	2.79187	1.20233e-05	0.000729652	PREDICTED: golgin subfamily B member 1-like [Aplysia californica]	Aplysia californica	XP_005090907	1.53551e-10	GCC2_HUMAN GRIP and coiled-coil domain-containing protein 2	Q8IWJ2	No
CUFF.252096.4	1.73796	4.08563	5.51654e-07	4.75553e-05	PREDICTED: myosin-9-like [Maylandia zebra]	Maylandia zebra	XP_004539305	1.41932e-13	MYH9_HUMAN Isoform 2 of My	P35579	No
isotig20867	1.74025	1.03343	0.0012643	0.0338571	#N/A	#N/A	#N/A	#N/A	No Hit	No Hit	No
isotig09860	1.74378	3.12679	4.10785e-06	0.000285513	eukaryotic initiation factor-4G [Dugesia japonica]	Dugesia japonica	ADF47424	5.561e-24	No Hit	No Hit	No
CUFF.67956.3	1.75252	5.08384	8.8918e-08	8.81806e-06	nucleoprotein TPR [Clonorchis sinensis]	Clonorchis sinensis	GAA31575	1.36407e-41	TPR_HUMAN Nucleoprotein TPR	P12270	No
CUFF.303378.1	1.75404	4.80637	1.17461e-07	1.15083e-05	#N/A	#N/A	#N/A	#N/A	No Hit	No Hit	No
isotig21254	1.75663	2.64605	1.0868e-05	0.000664501	#N/A	#N/A	#N/A	#N/A	No Hit	No Hit	No
isotig02586	1.76175	1.8144	0.000101815	0.00449979	hypothetical protein CAPTEDRAFT_120303, partial [Capitella teleta]	Capitella teleta	ELT95888	4.29072e-45	PTPRJ_HUMAN Receptor-type tyr	Q12913	No
isotig25888	1.76614	5.97974	2.43965e-08	2.65704e-06	#N/A	#N/A	#N/A	#N/A	No Hit	No Hit	No
contig32948	1.76896	3.31195	1.39383e-06	0.000108639	#N/A	#N/A	#N/A	#N/A	No Hit	No Hit	No
isotig06379	1.7697	6.51592	1.60242e-08	1.79325e-06	#N/A	#N/A	#N/A	#N/A	No Hit	No Hit	No
isotig24928	1.7749	2.44358	1.33834e-05	0.000792481	#N/A	#N/A	#N/A	#N/A	No Hit	No Hit	No
isotig16429	1.77492	5.70549	2.49089e-08	2.70079e-06	#N/A	#N/A	#N/A	#N/A	No Hit	No Hit	No
isotig22617	1.78055	3.8051	3.44307e-07	3.111e-05	bromo adjacent homology (BAH) domain-containing protein [Ixodes scapularis]	Ixodes scapularis	XP_002409116	6.40286e-27	BAHD1_HUMAN Isoform 3 of Bromo adjacent homology domain-containing 1 protein	Q8TBE0	No
CUFF.26911.1	1.78515	1.28892	0.000352089	0.0128202	#N/A	#N/A	#N/A	#N/A	No Hit	No Hit	No
isotig18805	1.78617	3.47285	5.90901e-07	4.98811e-05	#N/A	#N/A	#N/A	#N/A	No Hit	No Hit	No
isotig23965	1.7868	0.787053	0.00134796	0.0354745	#N/A	#N/A	#N/A	#N/A	No Hit	No Hit	No
CUFF.281929.1	1.78717	2.26557	1.72303e-05	0.000977559	#N/A	#N/A	#N/A	#N/A	HOOK3_HUMAN Protein Hook homolog 3	Q86VS8	No
CUFF.309553.1	1.79011	1.08072	0.000622742	0.0198854	#N/A	#N/A	#N/A	#N/A	No Hit	No Hit	No
isotig25750	1.79015	2.87085	2.75974e-06	0.000202264	#N/A	#N/A	#N/A	#N/A	No Hit	No Hit	No
CUFF.253162.2	1.79555	1.62316	0.000117702	0.00507421	#N/A	#N/A	#N/A	#N/A	K7EQA3_HUMAN Ankyrin repeat domain-containing protein 62 (Fragment)	K7EQA3	No
CUFF.189336.2	1.8009	5.88485	9.0266e-09	1.03874e-06	myosin heavy chain [Clonorchis sinensis]	Clonorchis sinensis	GAA54503	0	MYH9_HUMAN My	P35579	No
isotig21955	1.80436	1.90707	4.59324e-05	0.00231045	hypothetical protein CLUG_04111 [Clavispora lusitaniae ATCC 42720]	Clavispora lusitaniae ATCC 42720	XP_002615229	1.13683e-28	No Hit	No Hit	No
isotig21587	1.80439	6.18816	6.69829e-09	7.89428e-07	#N/A	#N/A	#N/A	#N/A	GRDN_HUMAN Isoform 5 of Girdin	Q3V6T2	No
CUFF.56778.1	1.80535	1.93408	3.18671e-05	0.00167189	#N/A	#N/A	#N/A	#N/A	TITIN_HUMAN Isoform 13 of Titin	Q8WZ42	No
isotig19734	1.80882	1.36289	0.000233301	0.00913582	#N/A	#N/A	#N/A	#N/A	No Hit	No Hit	No
CUFF.20803.1	1.80953	1.61169	9.00835e-05	0.00404729	PREDICTED: hypothetical protein LOC100534899 [Danio rerio]	Danio rerio	XP_003200508	8.44436e-05	No Hit	No Hit	No
CUFF.281630.3	1.81024	3.90023	1.29136e-07	1.26016e-05	#N/A	#N/A	#N/A	#N/A	No Hit	No Hit	No
isotig22760	1.81111	1.43976	0.000155245	0.00644109	#N/A	#N/A	#N/A	#N/A	No Hit	No Hit	No
CUFF.221090.1	1.81117	3.1008	8.36258e-07	6.84609e-05	prestin [Clonorchis sinensis]	Clonorchis sinensis	GAA54774	3.05779e-29	S26A3_HUMAN Chloride anion exchanger	P40879	No
CUFF.120578.1	1.81383	5.0226	1.65221e-08	1.84052e-06	#N/A	#N/A	#N/A	#N/A	EEA1_HUMAN Early end	Q15075	No
isotig22813	1.81462	5.26075	1.21245e-08	1.3694e-06	#N/A	#N/A	#N/A	#N/A	No Hit	No Hit	No
CUFF.151949.1	1.81889	4.50258	2.86762e-08	3.04167e-06	#N/A	#N/A	#N/A	#N/A	No Hit	No Hit	No
isotig24285	1.81929	0.791435	0.00101988	0.0290665	#N/A	#N/A	#N/A	#N/A	Q5SW02_HUMAN Zinc finger MYM-type protein 1	Q5SW02	No
CUFF.71072.1	1.82396	2.54799	3.84088e-06	0.000270035	Nesprin-1 [Camponotus floridanus]	Camponotus floridanus	EFN65250	2.90955e-15	CLIP1_HUMAN Isoform 3 of CAP-Gly domain-containing linker protein 1	P30622	No
CUFF.201806.1	1.8271	1.1531	0.000325067	0.0120522	#N/A	#N/A	#N/A	#N/A	No Hit	No Hit	No
CUFF.279907.1	1.82803	1.04795	0.000449607	0.0155363	#N/A	#N/A	#N/A	#N/A	No Hit	No Hit	No
isotig08981	1.83325	2.90089	9.60348e-07	7.7836e-05	#N/A	#N/A	#N/A	#N/A	No Hit	No Hit	No
isotig06172	1.83517	7.91618	1.13853e-09	1.53457e-07	hypothetical protein CLF_106748 [Clonorchis sinensis]	Clonorchis sinensis	GAA28498	2.58212e-112	SOGA3_HUMAN Protein SOGA3	Q5TF21	No
isotig03468	1.83551	6.56305	1.86778e-09	2.47644e-07	hypothetical protein CAPTEDRAFT_167044 [Capitella teleta]	Capitella teleta	ELT96713	0	SPTB2_HUMAN Isoform Short of Spectrin beta chain, non-erythrocytic 1	Q01082	No
CUFF.252093.1	1.83567	3.10543	5.55058e-07	4.76803e-05	PREDICTED: myosin-9 [Takifugu rubripes]	Takifugu rubripes	XP_003972149	1.8853e-14	MYH9_HUMAN Isoform 2 of My	P35579	No
isotig21412	1.8393	4.07428	3.5717e-08	3.70788e-06	#N/A	#N/A	#N/A	#N/A	ROCK1_HUMAN Rho-associated protein kinase 1	Q13464	No
CUFF.258811.1	1.83989	3.45426	2.17002e-07	2.08425e-05	PREDICTED: serine/arginine repetitive matrix protein 2-like isoform X3 [Aplysia californica]	Aplysia californica	XP_005102451	3.15719e-34	SRRM2_HUMAN Isoform 2 of Serine/arginine repetitive matrix protein 2	Q9UQ35	No
isotig11186	1.84533	7.77533	8.22157e-10	1.15938e-07	PREDICTED: gastric triacylglycerol lipase-like [Hydra magnipapillata]	Hydra magnipapillata	XP_002165026	1.75744e-113	LICH_HUMAN Lys	P38571	No
isotig09007	1.84664	9.5942	5.99021e-10	8.49634e-08	hypothetical protein SINV_15287 [Solenopsis invicta]	Solenopsis invicta	EFZ17192	7.33435e-09	SAP_HUMAN Isoform Sap-mu-9 of Proactivator polypeptide	P07602	No
isotig22319	1.84941	4.1246	2.69031e-08	2.88267e-06	#N/A	#N/A	#N/A	#N/A	No Hit	No Hit	No
isotig16272	1.85161	4.28198	2.09864e-08	2.31667e-06	ubiquitin [Echinococcus multilocularis]	Echinococcus multilocularis	AAA29064	1.24499e-13	J3QRK5_HUMAN Protein UBBP4	J3QRK5	No
isotig24467	1.85838	5.3628	2.70002e-09	3.46682e-07	#N/A	#N/A	#N/A	#N/A	CYLC1_HUMAN Cylicin-1	P35663	No
CUFF.4604.1	1.85924	2.33569	4.03368e-06	0.000281965	chromobox protein 1 [Clonorchis sinensis]	Clonorchis sinensis	GAA54535	2.5612e-13	S4R2Y4_HUMAN Chromobox protein homolog 3 (Fragment)	S4R2Y4	No
isotig04873	1.86021	2.50364	1.87786e-06	0.000142717	ubiquitin carboxyl-terminal hydrolase 27 [Arabidopsis thaliana]	Arabidopsis thaliana	NP_568058	1.01609e-06	UBP37_HUMAN Isoform 2 of Ubiquitin carboxyl-terminal hydrolase 37	Q86T82	No
isotig18904	1.86383	1.42987	7.61835e-05	0.00354689	PREDICTED: caveolin-1-like [Aplysia californica]	Aplysia californica	XP_005109533	1.97813e-23	CAV3_HUMAN Caveolin-3	P56539	No
isotig05070	1.86616	5.88333	1.12419e-09	1.52365e-07	#N/A	#N/A	#N/A	#N/A	No Hit	No Hit	No
isotig24324	1.86621	1.70172	3.37685e-05	0.0017528	#N/A	#N/A	#N/A	#N/A	SETD2_HUMAN Histone-lysine N-methyltransferase SETD2	Q9BYW2	No
CUFF.56977.1	1.8688	1.04283	0.000268845	0.0102606	#N/A	#N/A	#N/A	#N/A	No Hit	No Hit	No
isotig15601	1.87003	6.63526	5.93835e-10	8.49634e-08	#N/A	#N/A	#N/A	#N/A	GOGB1_HUMAN Isoform 2 of Golgin subfamily B member 1	Q14789	No
CUFF.277439.2	1.87362	0.857709	0.000479847	0.0163954	cathepsin A [Oplegnathus fasciatus]	Oplegnathus fasciatus	BAK55646	1.40313e-27	Q5JZH0_HUMAN Lys	Q5JZH0	No
CUFF.242706.1	1.87414	0.869766	0.000465746	0.0160033	ELKS/Rab6-interacting/CAST family member 1 [Clonorchis sinensis]	Clonorchis sinensis	GAA52149	6.01709e-55	RB6I2_HUMAN Isoform 3 of ELKS/Rab6-interacting/CAST family member 1	Q8IUD2	No
isotig17526	1.87677	4.22855	9.69009e-09	1.10467e-06	#N/A	#N/A	#N/A	#N/A	No Hit	No Hit	No
CUFF.310363.1	1.8774	1.82604	1.454e-05	0.000851802	#N/A	#N/A	#N/A	#N/A	No Hit	No Hit	No
CUFF.159057.1	1.87746	2.26077	3.3553e-06	0.000240752	hypothetical protein CAPTEDRAFT_170750 [Capitella teleta]	Capitella teleta	ELU05355	1.68522e-46	SVOPL_HUMAN Putative transporter SVOPL	Q8N434	No
isotig06221	1.87937	10.5533	1.84815e-10	2.80046e-08	myosin heavy chain [Dugesia japonica]	Dugesia japonica	BAA34955	0	MYH6_HUMAN My	P13533	No
CUFF.168610.1	1.88176	2.70162	7.49519e-07	6.1984e-05	CBN-LACT-9 protein [Caenorhabditis brenneri]	Caenorhabditis brenneri	EGT53696	1.82506e-45	LACTB_HUMAN Isoform 2 of Serine beta-lactamase-like protein LACTB,	P83111	No
isotig11992	1.88654	0.425613	0.00137487	0.03595	hypothetical protein CAPTEDRAFT_179181 [Capitella teleta]	Capitella teleta	ELU12706	6.22204e-67	RBL2B_HUMAN Isoform 2 of Rab-like protein 2B	Q9UNT1	No
CUFF.198121.1	1.88683	4.37628	5.09576e-09	6.15427e-07	#N/A	#N/A	#N/A	#N/A	No Hit	No Hit	No
CUFF.321144.1	1.88884	6.23252	4.14864e-10	6.13395e-08	myosin heavy chain [Dugesia japonica]	Dugesia japonica	BAA34955	1.76878e-170	MYH7_HUMAN My	P12883	No
CUFF.324350.1	1.89093	4.57803	3.38461e-09	4.27828e-07	PREDICTED: keratinocyte proline-rich protein-like [Xenopus (Silurana) tropicalis]	Xenopus (Silurana) tropicalis	XP_004917420	1.70986e-25	ZC3HD_HUMAN Isoform 2 of Zinc finger CCCH domain-containing protein 13	Q5T200	No
isotig17856	1.89348	2.22611	2.78227e-06	0.000203223	#N/A	#N/A	#N/A	#N/A	No Hit	No Hit	No
isotig17837	1.89365	5.33322	9.34945e-10	1.31086e-07	#N/A	#N/A	#N/A	#N/A	ITSN1_HUMAN Isoform 5 of Intersectin-1	Q15811	No
isotig20260	1.89668	4.54287	2.90405e-09	3.70928e-07	#N/A	#N/A	#N/A	#N/A	No Hit	No Hit	No
isotig00279	1.89734	3.53223	3.21752e-08	3.36886e-06	#N/A	#N/A	#N/A	#N/A	No Hit	No Hit	No
CUFF.309615.1	1.89858	2.01206	5.6849e-06	0.000376872	centriolin, partial [Schmidtea mediterranea]	Schmidtea mediterranea	AFB74713	1.80612e-167	CNTRL_HUMAN Isoform 5 of Centriolin	Q7Z7A1	No
isotig09547	1.8989	4.38835	4.14774e-09	5.11052e-07	#N/A	#N/A	#N/A	#N/A	GRDN_HUMAN Isoform 5 of Girdin	Q3V6T2	No
isotig08914	1.90019	4.40668	3.94471e-09	4.90996e-07	DEAD box ATP-dependent RNA helicase [Schistosoma mansoni]	Schistosoma mansoni	XP_002573469	1.5305e-149	DDX5_HUMAN Probable ATP-dependent RNA helicase DDX5	P17844	No
isotig20367	1.90324	4.86812	1.36653e-09	1.83176e-07	#N/A	#N/A	#N/A	#N/A	NFM_HUMAN Isoform 2 of Neurofilament medium polypeptide	P07197	No
CUFF.64217.1	1.90415	5.35289	5.91659e-10	8.49634e-08	#N/A	#N/A	#N/A	#N/A	No Hit	No Hit	No
CUFF.144554.1	1.90513	3.51237	3.12342e-08	3.28443e-06	#N/A	#N/A	#N/A	#N/A	TPR_HUMAN Nucleoprotein TPR	P12270	No
isotig02844	1.90633	10.7469	7.213e-11	1.15012e-08	#N/A	#N/A	#N/A	#N/A	ZAN_HUMAN Isoform 7 of Zonadhesin	Q9Y493	No
isotig13519	1.91079	3.42859	3.70963e-08	3.82325e-06	#N/A	#N/A	#N/A	#N/A	GOGA4_HUMAN Golgin subfamily A member 4	Q13439	No
CUFF.56981.1	1.91172	1.25703	7.34573e-05	0.00345958	titin, putative [Ixodes scapularis]	Ixodes scapularis	XP_002434229	4.71905e-10	MYPN_HUMAN Isoform 2 of Myopalladin	Q86TC9	No
isotig24592	1.91184	1.41454	5.39028e-05	0.00265659	#N/A	#N/A	#N/A	#N/A	No Hit	No Hit	No
isotig24642	1.91253	2.07968	4.18366e-06	0.000289135	#N/A	#N/A	#N/A	#N/A	WDR60_HUMAN WD repeat-containing protein 60	Q8WVS4	No
CUFF.258215.1	1.9244	0.185163	0.00207318	0.0495358	C. briggsae CBR-NSH-1 protein [Caenorhabditis briggsae]	Caenorhabditis briggsae	XP_002642935	2.49676e-81	SBNO1_HUMAN Isoform 4 of Protein strawberry notch homolog 1	A3KN83	No
isotig10913	1.92751	6.12094	1.30293e-10	2.03758e-08	probable ATP-dependent RNA helicase [Dugesia japonica]	Dugesia japonica	BAF57620	1.58082e-19	CCAR1_HUMAN Isoform 2 of Cell division cycle and apopt	Q8IX12	No
CUFF.279130.1	1.93115	0.599578	0.000633212	0.0201933	#N/A	#N/A	#N/A	#N/A	No Hit	No Hit	No
isotig19936	1.9312	0.341771	0.00130038	0.0345956	Vesicular acetylcholine transporter [Crassostrea gigas]	Crassostrea gigas	EKC23192	1.39831e-14	VACHT_HUMAN Vesicular acetylcholine transporter	Q16572	No
CUFF.56983.1	1.93477	1.45515	2.65595e-05	0.00143351	#N/A	#N/A	#N/A	#N/A	No Hit	No Hit	No
CUFF.6400.1	1.93503	3.94636	4.87787e-09	5.92042e-07	#N/A	#N/A	#N/A	#N/A	H0YJ97_HUMAN Thyroid receptor-interacting protein 11 (Fragment)	H0YJ97	No
isotig02171	1.93524	10.543	2.65887e-11	4.53607e-09	hypothetical protein DAPPUDRAFT_332703 [Daphnia pulex]	Daphnia pulex	EFX65941	1.66854e-48	M0R387_HUMAN Protein LOC388210 (Fragment)	M0R387	No
CUFF.85020.1	1.93767	1.48063	2.59236e-05	0.00140541	#N/A	#N/A	#N/A	#N/A	DYST_HUMAN Isoform 2 of Dystonin	Q03001	No
isotig22912	1.95105	3.16652	2.76495e-08	2.94558e-06	hypothetical protein CAEBREN_06262 [Caenorhabditis brenneri]	Caenorhabditis brenneri	EGT32873	2.98442e-13	No Hit	No Hit	No
CUFF.290258.3	1.95177	3.37	1.80967e-08	2.00676e-06	#N/A	#N/A	#N/A	#N/A	No Hit	No Hit	No
isotig19938	1.95351	2.18793	1.19571e-06	9.40985e-05	centriolin, partial [Schmidtea mediterranea]	Schmidtea mediterranea	AFB74713	5.86394e-156	CNTRL_HUMAN Isoform 5 of Centriolin	Q7Z7A1	No
CUFF.291313.1	1.95684	1.67238	1.01176e-05	0.000624882	#N/A	#N/A	#N/A	#N/A	No Hit	No Hit	No
CUFF.234203.1	1.96191	5.21264	1.21722e-10	1.91582e-08	GLI pathogenesis related-1, partial [Schmidtea mediterranea]	Schmidtea mediterranea	AFJ24739	1.37055e-41	PI16_HUMAN Isoform 2 of Peptidase inhibitor 16	Q6UXB8	No
isotig15894	1.96194	6.82117	2.46136e-11	4.22869e-09	AF414353_1myosin heavy chain A [Schmidtea mediterranea]	Schmidtea mediterranea	AAL78671	1.47802e-97	MYH7_HUMAN My	P12883	No
CUFF.137789.1	1.9707	1.76531	5.97434e-06	0.000392857	#N/A	#N/A	#N/A	#N/A	No Hit	No Hit	No
isotig17307	1.97606	5.46911	5.3897e-11	8.70775e-09	#N/A	#N/A	#N/A	#N/A	No Hit	No Hit	No
CUFF.327136.1	1.97615	0.942604	0.000104781	0.0045893	#N/A	#N/A	#N/A	#N/A	No Hit	No Hit	No
CUFF.330021.1	1.98309	1.45282	1.69179e-05	0.000962073	#N/A	#N/A	#N/A	#N/A	Q5VXJ5_HUMAN Synaptonemal complex protein 1 (Fragment)	Q5VXJ5	No
isotig11488	1.98773	0.409497	0.000664403	0.0209146	hypothetical protein CAPTEDRAFT_169555 [Capitella teleta]	Capitella teleta	ELT91800	2.78773e-81	GMPPA_HUMAN Mann	Q96IJ6	No
CUFF.225747.1	1.98934	2.1865	6.1451e-07	5.16951e-05	#N/A	#N/A	#N/A	#N/A	No Hit	No Hit	No
isotig25815	1.9904	1.29741	2.58258e-05	0.00140322	#N/A	#N/A	#N/A	#N/A	No Hit	No Hit	No
isotig25475	1.99219	0.501048	0.000420353	0.0147553	hypothetical protein CAPTEDRAFT_221877 [Capitella teleta]	Capitella teleta	ELU09383	1.46801e-82	LEO1_HUMAN RNA polymerase-associated protein LEO1	Q8WVC0	No
CUFF.89589.1	1.99627	1.93432	1.91331e-06	0.000144512	CEP97 [Schmidtea mediterranea]	Schmidtea mediterranea	AFB74718	4.01969e-106	CEP97_HUMAN Isoform 2 of Centr	Q8IW35	No
CUFF.90716.1	1.99772	0.335834	0.000698321	0.0216765	otoferlin, partial [Clonorchis sinensis]	Clonorchis sinensis	GAA55401	1.57348e-33	OTOF_HUMAN Isoform 5 of Otoferlin	Q9HC10	No
CUFF.163316.1	1.99871	5.60243	2.12955e-11	3.7109e-09	#N/A	#N/A	#N/A	#N/A	No Hit	No Hit	No
isotig00510	1.9989	0.339906	0.000735182	0.0225888	#N/A	#N/A	#N/A	#N/A	No Hit	No Hit	No
isotig22976	2.00624	5.77215	1.28489e-11	2.33927e-09	#N/A	#N/A	#N/A	#N/A	GRDN_HUMAN Isoform 5 of Girdin	Q3V6T2	No
isotig03228	2.00746	2.73494	5.17926e-08	5.29615e-06	#N/A	#N/A	#N/A	#N/A	No Hit	No Hit	No
CUFF.293440.1	2.00914	4.94021	5.12726e-11	8.39495e-09	#N/A	#N/A	#N/A	#N/A	MYH13_HUMAN My	Q9UKX3	No
CUFF.197852.1	2.01296	1.45981	9.81936e-06	0.000608905	#N/A	#N/A	#N/A	#N/A	RB6I2_HUMAN Isoform 4 of ELKS/Rab6-interacting/CAST family member 1	Q8IUD2	No
isotig25322	2.0185	4.89283	3.95379e-11	6.56168e-09	Calcium-binding EF-hand,domain-containing protein [Schistosoma japonicum]	Schistosoma japonicum	CAX73132	1.22367e-08	RSRC2_HUMAN Arginine/serine-rich coiled-coil protein 2	Q7L4I2	No
CUFF.252114.1	2.0246	2.27853	2.44677e-07	2.31362e-05	#N/A	#N/A	#N/A	#N/A	No Hit	No Hit	No
isotig18309	2.02639	3.87578	5.00574e-10	7.31258e-08	#N/A	#N/A	#N/A	#N/A	No Hit	No Hit	No
CUFF.268433.1	2.02721	1.62343	3.81655e-06	0.0002691	#N/A	#N/A	#N/A	#N/A	No Hit	No Hit	No
CUFF.327377.1	2.02738	3.60636	1.01508e-09	1.40311e-07	#N/A	#N/A	#N/A	#N/A	No Hit	No Hit	No
CUFF.277441.1	2.03812	0.693566	0.000144048	0.00606748	#N/A	#N/A	#N/A	#N/A	M0QY59_HUMAN Uncharacterized protein	M0QY59	No
CUFF.75786.2	2.04326	4.60915	3.8736e-11	6.47262e-09	#N/A	#N/A	#N/A	#N/A	EEA1_HUMAN Early end	Q15075	No
CUFF.71076.1	2.04358	1.26157	1.36678e-05	0.000807359	#N/A	#N/A	#N/A	#N/A	No Hit	No Hit	No
isotig14078	2.05597	5.60606	3.76431e-12	7.71716e-10	#N/A	#N/A	#N/A	#N/A	No Hit	No Hit	No
CUFF.24637.3	2.05676	2.86973	7.78581e-09	9.08816e-07	#N/A	#N/A	#N/A	#N/A	No Hit	No Hit	No
CUFF.215906.1	2.06057	5.06716	8.08721e-12	1.58881e-09	#N/A	#N/A	#N/A	#N/A	MAP1S_HUMAN Microtubule-associated protein 1S	Q66K74	No
CUFF.251863.1	2.0613	5.74606	2.60817e-12	5.53294e-10	PREDICTED: protein disulfide-isomerase A5-like [Aplysia californica]	Aplysia californica	XP_005094049	8.40551e-100	PDIA5_HUMAN Protein disulfide-isomerase A5	Q14554	No
isotig21992	2.06575	2.61301	2.18158e-08	2.39737e-06	nesprin-1, partial [Clonorchis sinensis]	Clonorchis sinensis	GAA56620	7.07134e-78	MACF1_HUMAN Isoform 5 of Microtubule-actin cr	Q9UPN3	No
CUFF.40255.1	2.06957	0.00396775	0.00135209	0.0355088	#N/A	#N/A	#N/A	#N/A	No Hit	No Hit	No
isotig13046	2.07293	3.30712	1.06722e-09	1.45453e-07	#N/A	#N/A	#N/A	#N/A	No Hit	No Hit	No
CUFF.283609.1	2.07418	0.745389	9.08387e-05	0.00406624	#N/A	#N/A	#N/A	#N/A	No Hit	No Hit	No
CUFF.286191.1	2.08235	4.48533	1.6901e-11	3.03174e-09	#N/A	#N/A	#N/A	#N/A	CENPE_HUMAN Isoform 2 of Centromere-associated protein E	Q02224	No
isotig25920	2.08778	1.79435	6.75341e-07	5.60396e-05	chromobox protein 1 [Clonorchis sinensis]	Clonorchis sinensis	GAA54535	2.98848e-17	S4R2Y4_HUMAN Chromobox protein homolog 3 (Fragment)	S4R2Y4	No
isotig26365	2.09589	8.56831	1.18588e-13	2.72933e-11	#N/A	#N/A	#N/A	#N/A	No Hit	No Hit	No
isotig07850	2.09848	10.7533	8.26016e-14	1.97564e-11	#N/A	#N/A	#N/A	#N/A	No Hit	No Hit	No
isotig22799	2.09996	4.91601	3.44819e-12	7.12899e-10	#N/A	#N/A	#N/A	#N/A	No Hit	No Hit	No
CUFF.6406.7	2.10433	4.42891	9.60087e-12	1.81568e-09	predicted protein [Nematostella vectensis]	Nematostella vectensis	XP_001636649	2.50329e-06	UBP26_HUMAN Ubiquitin carboxyl-terminal hydrolase 26	Q9BXU7	No
isotig17794	2.10751	2.69598	5.73122e-09	6.82043e-07	#N/A	#N/A	#N/A	#N/A	No Hit	No Hit	No
isotig08834	2.11278	10.0995	5.1651e-14	1.27281e-11	#N/A	#N/A	#N/A	#N/A	M0QZD8_HUMAN Protein LOC388210 (Fragment)	M0QZD8	No
isotig01373	2.11683	6.28836	2.09609e-13	4.77909e-11	PREDICTED: protein disulfide-isomerase A5-like [Aplysia californica]	Aplysia californica	XP_005094049	1.87184e-126	PDIA5_HUMAN Protein disulfide-isomerase A5	Q14554	No
isotig18220	2.1318	2.50554	9.99522e-09	1.13416e-06	putative aldehyde dehydrogenase [Schistosoma mansoni]	Schistosoma mansoni	CCD81469	2.20707e-13	KRI1_HUMAN Isoform 2 of Protein KRI1 homolog	Q8N9T8	No
isotig19902	2.13385	10.8307	2.32391e-14	6.03128e-12	collagen alpha-1(VII) chain, partial [Clonorchis sinensis]	Clonorchis sinensis	GAA55911	5.06874e-07	No Hit	No Hit	No
CUFF.239140.1	2.14096	1.72326	4.26915e-07	3.77901e-05	golgin subfamily A member 4 [Clonorchis sinensis]	Clonorchis sinensis	GAA48492	4.47075e-25	GOGA4_HUMAN Isoform 5 of Golgin subfamily A member 4	Q13439	No
isotig19717	2.14306	9.94691	1.78782e-14	4.79292e-12	putative von Willebrand factor type A domain-containing protein [Schistosoma mansoni]	Schistosoma mansoni	CCD82334	4.78533e-05	No Hit	No Hit	No
CUFF.24629.1	2.14926	2.88971	1.05077e-09	1.44014e-07	#N/A	#N/A	#N/A	#N/A	No Hit	No Hit	No
isotig11827	2.15097	9.38319	1.44297e-14	3.91141e-12	putative von Willebrand factor type A domain-containing protein [Schistosoma mansoni]	Schistosoma mansoni	CCD82334	0.000499921	No Hit	No Hit	No
CUFF.315133.1	2.15218	7.03596	3.07926e-14	7.74451e-12	hypothetical protein CAPTEDRAFT_222921 [Capitella teleta]	Capitella teleta	ELU04621	1.41829e-95	M0QZD8_HUMAN Protein LOC388210 (Fragment)	M0QZD8	No
isotig21731	2.15433	4.29348	3.8874e-12	7.90308e-10	PREDICTED: myosin-11-like, partial [Meleagris gallopavo]	Meleagris gallopavo	XP_003210747	4.35275e-70	Q5BKV1_HUMAN MYH9 protein	Q5BKV1	No
CUFF.286787.1	2.15608	0.15479	0.000423335	0.0148386	#N/A	#N/A	#N/A	#N/A	GRDN_HUMAN Isoform 5 of Girdin	Q3V6T2	No
isotig18053	2.16347	9.72566	8.75238e-15	2.4264e-12	#N/A	#N/A	#N/A	#N/A	No Hit	No Hit	No
isotig22100	2.1665	8.88607	9.00235e-15	2.46766e-12	#N/A	#N/A	#N/A	#N/A	No Hit	No Hit	No
isotig08028	2.18043	4.40207	1.11058e-12	2.41909e-10	Cell growth-regulating nucleolar protein [Crassostrea gigas]	Crassostrea gigas	EKC20683	3.12813e-14	LYAR_HUMAN Cell growth-regulating nucleolar protein	Q9NX58	No
isotig01872	2.18312	9.0665	4.83911e-15	1.38888e-12	myosin heavy chain type B [Schistosoma mansoni]	Schistosoma mansoni	XP_002575931	0	MYH9_HUMAN My	P35579	No
CUFF.267901.1	2.19689	3.06236	1.77369e-10	2.72145e-08	#N/A	#N/A	#N/A	#N/A	No Hit	No Hit	No
isotig18673	2.19824	3.65737	9.02635e-12	1.72037e-09	#N/A	#N/A	#N/A	#N/A	No Hit	No Hit	No
isotig20799	2.2003	2.1008	2.26966e-08	2.48299e-06	#N/A	#N/A	#N/A	#N/A	No Hit	No Hit	No
isotig17450	2.2125	3.22592	5.21933e-11	8.48872e-09	#N/A	#N/A	#N/A	#N/A	No Hit	No Hit	No
CUFF.251864.2	2.21468	3.39752	2.09715e-11	3.68073e-09	#N/A	#N/A	#N/A	#N/A	No Hit	No Hit	No
isotig25153	2.2208	1.13766	3.16885e-06	0.000228045	TNF receptor associated factor-3, partial [Schmidtea mediterranea]	Schmidtea mediterranea	AFJ24791	2.72248e-24	TRAF1_HUMAN Isoform 2 of TNF receptor-associated factor 1	Q13077	No
CUFF.24617.1	2.23154	2.84888	1.63431e-10	2.52346e-08	#N/A	#N/A	#N/A	#N/A	No Hit	No Hit	No
CUFF.24641.1	2.23301	2.85238	2.19824e-10	3.31039e-08	#N/A	#N/A	#N/A	#N/A	No Hit	No Hit	No
isotig18161	2.23316	6.25388	3.85328e-15	1.1191e-12	GLI pathogenesis related-1, partial [Schmidtea mediterranea]	Schmidtea mediterranea	AFJ24739	2.28468e-59	GPRL1_HUMAN Isoform 2 of GLIPR1-like protein 1	Q6UWM5	No
CUFF.194270.1	2.23383	2.06417	1.49086e-08	1.67609e-06	#N/A	#N/A	#N/A	#N/A	No Hit	No Hit	No
isotig15003	2.24667	6.27628	2.7915e-15	8.20499e-13	#N/A	#N/A	#N/A	#N/A	No Hit	No Hit	No
isotig12578	2.25704	6.93435	9.06427e-16	2.83502e-13	#N/A	#N/A	#N/A	#N/A	SSPO_HUMAN SCO-spondin	A2VEC9	No
isotig20787	2.26449	4.02722	3.78062e-13	8.46165e-11	#N/A	#N/A	#N/A	#N/A	TSYL2_HUMAN Testis-specific Y-encoded-like protein 2	Q9H2G4	No
CUFF.170291.1	2.2775	0.238422	0.000139239	0.00588715	L-aminoadipate-semialdehyde dehydrogenase-phosphopantetheinyl transferase [Xenopus laevis]	Xenopus laevis	NP_001086383	3.02146e-24	ADPPT_HUMAN L-aminoadipate-semialdehyde dehydrogenase-ph	Q9NRN7	No
CUFF.282346.1	2.28085	7.94517	2.04122e-16	6.82158e-14	#N/A	#N/A	#N/A	#N/A	No Hit	No Hit	No
CUFF.282973.1	2.28977	0.771901	8.97459e-06	0.000564289	#N/A	#N/A	#N/A	#N/A	No Hit	No Hit	No
isotig20446	2.30114	5.73182	8.37018e-16	2.65193e-13	apolipophorin [Hyriopsis cumingii]	Hyriopsis cumingii	AGM37974	1.28785e-14	M0QZD8_HUMAN Protein LOC388210 (Fragment)	M0QZD8	No
CUFF.310043.1	2.30147	5.96882	5.63804e-16	1.80981e-13	GLI pathogenesis related-1, partial [Schmidtea mediterranea]	Schmidtea mediterranea	AFJ24739	4.32485e-59	PI16_HUMAN Isoform 2 of Peptidase inhibitor 16	Q6UXB8	No
isotig05880	2.31489	7.11583	1.05341e-16	3.5693e-14	#N/A	#N/A	#N/A	#N/A	DSPP_HUMAN Dentin sialoph	Q9NZW4	No
isotig06551	2.32591	4.0953	5.13221e-14	1.27281e-11	#N/A	#N/A	#N/A	#N/A	No Hit	No Hit	No
isotig03590	2.32592	3.91666	1.10834e-13	2.57516e-11	#N/A	#N/A	#N/A	#N/A	MAP1B_HUMAN Microtubule-associated protein 1B	P46821	No
CUFF.6405.6	2.32961	3.03788	1.253e-11	2.29835e-09	#N/A	#N/A	#N/A	#N/A	TRIPB_HUMAN Thyroid receptor-interacting protein 11	Q15643	No
isotig22786	2.34484	1.24787	4.3945e-07	3.87033e-05	collagen alpha-2(IV) chain [Clonorchis sinensis]	Clonorchis sinensis	GAA48580	1.13705e-72	CORA1_HUMAN Collagen alpha-1(XXVII) chain	Q8IZC6	No
isotig03593	2.35606	2.31701	3.96862e-10	5.90356e-08	#N/A	#N/A	#N/A	#N/A	No Hit	No Hit	No
isotig08824	2.36079	1.03325	1.15455e-06	9.11538e-05	#N/A	#N/A	#N/A	#N/A	No Hit	No Hit	No
isotig23066	2.36581	2.69574	3.01928e-11	5.07989e-09	#N/A	#N/A	#N/A	#N/A	No Hit	No Hit	No
CUFF.92860.1	2.37012	4.28078	6.87213e-15	1.92704e-12	#N/A	#N/A	#N/A	#N/A	No Hit	No Hit	No
CUFF.24631.1	2.38222	4.22407	5.47552e-15	1.55326e-12	#N/A	#N/A	#N/A	#N/A	No Hit	No Hit	No
CUFF.194264.1	2.3863	0.734313	4.14458e-06	0.000287247	#N/A	#N/A	#N/A	#N/A	No Hit	No Hit	No
CUFF.75785.1	2.39028	0.738419	3.41255e-06	0.000243428	#N/A	#N/A	#N/A	#N/A	No Hit	No Hit	No
CUFF.197846.1	2.3951	2.79593	8.931e-12	1.7156e-09	PREDICTED: uncharacterized protein LOC100205951 [Hydra magnipapillata]	Hydra magnipapillata	XP_002168418	4.89169e-12	CDCA2_HUMAN Cell division cycle-associated protein 2	Q69YH5	No
isotig21410	2.3969	2.65166	1.97308e-11	3.48806e-09	#N/A	#N/A	#N/A	#N/A	No Hit	No Hit	No
isotig16544	2.39894	0.607788	8.49035e-06	0.000539403	methionyl aminopeptidase 2 (M24 family) [Schistosoma mansoni]	Schistosoma mansoni	XP_002572573	0	MAP2_HUMAN Methionine aminopeptidase 2	P50579	No
CUFF.24635.1	2.39956	3.1876	6.54859e-13	1.43927e-10	#N/A	#N/A	#N/A	#N/A	No Hit	No Hit	No
isotig14320	2.42837	5.71037	1.71642e-17	6.24981e-15	#N/A	#N/A	#N/A	#N/A	No Hit	No Hit	No
CUFF.145261.1	2.42966	6.47871	4.02928e-18	1.53591e-15	serine protease inhibitor-1, partial [Schmidtea mediterranea]	Schmidtea mediterranea	AFJ24834	1.10512e-10	WFDC8_HUMAN WAP four-disulfide core domain protein 8	Q8IUA0	No
isotig10825	2.43305	6.07099	6.50898e-18	2.44297e-15	#N/A	#N/A	#N/A	#N/A	No Hit	No Hit	No
CUFF.56973.1	2.4349	0.588352	5.25155e-06	0.00035209	#N/A	#N/A	#N/A	#N/A	No Hit	No Hit	No
isotig22544	2.44241	6.80684	1.72658e-18	6.79382e-16	#N/A	#N/A	#N/A	#N/A	MAP1B_HUMAN Microtubule-associated protein 1B	P46821	No
isotig22613	2.457	1.35413	3.71417e-08	3.82325e-06	#N/A	#N/A	#N/A	#N/A	LRFN5_HUMAN Leucine-rich repeat and fibronectin type-III domain-containing	Q96NI6	No
CUFF.324342.1	2.46328	0.743715	1.64088e-06	0.000125097	#N/A	#N/A	#N/A	#N/A	No Hit	No Hit	No
CUFF.322288.1	2.46738	0.00644294	6.51705e-05	0.00311745	argonaute-2, partial [Dugesia japonica]	Dugesia japonica	ADF47415	1.17508e-148	AGO2_HUMAN Protein argonaute-2	Q9UKV8	No
isotig02073	2.47792	0.795344	1.00706e-06	8.10834e-05	predicted protein [Physcomitrella patens subsp. patens]	Physcomitrella patens subsp. patens	XP_001770798	4.00279e-16	PAK1_HUMAN Isoform 2 of Serine/threonine-protein kinase PAK 1	Q13153	No
CUFF.194979.3	2.4906	3.4244	2.21179e-14	5.80202e-12	hypothetical protein BRAFLDRAFT_207882 [Branchiostoma floridae]	Branchiostoma floridae	XP_002607617	4.26387e-45	Q9BV43_HUMAN PDIA5 protein	Q9BV43	No
CUFF.315000.1	2.51965	6.43128	1.91826e-19	7.79965e-17	#N/A	#N/A	#N/A	#N/A	No Hit	No Hit	No
CUFF.56969.1	2.53219	1.4413	8.25805e-09	9.5935e-07	#N/A	#N/A	#N/A	#N/A	No Hit	No Hit	No
CUFF.285000.1	2.55992	1.41478	4.76729e-09	5.81514e-07	peptidoglycan recognition protein LB [Glossina morsitans morsitans]	Glossina morsitans morsitans	ABC25064	5.01638e-23	PGRP2_HUMAN Isoform 2 of N-acetylmuramoyl-L-alanine amidase	Q96PD5	No
isotig24834	2.61066	4.8561	6.8247e-19	2.72943e-16	#N/A	#N/A	#N/A	#N/A	No Hit	No Hit	No
isotig19303	2.6155	1.30289	9.46345e-09	1.0839e-06	unnamed protein product [Tetraodon nigroviridis]	Tetraodon nigroviridis	CAF98974	5.51802e-14	COIA1_HUMAN Isoform 3 of Collagen alpha-1(XVIII) chain	P39060	No
isotig26279	2.64007	5.75213	1.53559e-20	6.57232e-18	#N/A	#N/A	#N/A	#N/A	SYCP1_HUMAN Synaptonemal complex protein 1	Q15431	No
isotig22185	2.67527	1.3793	2.69496e-09	3.46682e-07	high affinity cationic amino acid transporter 1 [Clonorchis sinensis]	Clonorchis sinensis	GAA35055	8.45332e-20	CTR2_HUMAN Isoform 3 of Low affinity cationic amino acid transporter 2	P52569	No
CUFF.302188.1	2.6827	1.61195	3.00384e-10	4.49581e-08	#N/A	#N/A	#N/A	#N/A	GCC2_HUMAN GRIP and coiled-coil domain-containing protein 2	Q8IWJ2	No
isotig06070	2.71301	5.5667	2.04526e-21	9.41439e-19	#N/A	#N/A	#N/A	#N/A	No Hit	No Hit	No
isotig21655	2.71949	2.46918	9.05649e-14	2.14507e-11	Phospholipase A2-like protein VP8 [Crassostrea gigas]	Crassostrea gigas	EKC32300	4.99371e-16	PA2GE_HUMAN Group IIE secretory ph	Q9NZK7	No
isotig06505	2.73081	2.96072	1.54715e-15	4.71803e-13	#N/A	#N/A	#N/A	#N/A	No Hit	No Hit	No
isotig07559	2.73099	5.81795	7.19566e-22	3.44206e-19	#N/A	#N/A	#N/A	#N/A	No Hit	No Hit	No
isotig21210	2.77517	4.63612	1.2311e-20	5.36322e-18	#N/A	#N/A	#N/A	#N/A	No Hit	No Hit	No
CUFF.24633.1	2.79295	2.48543	2.63015e-14	6.68386e-12	#N/A	#N/A	#N/A	#N/A	No Hit	No Hit	No
isotig20782	2.80631	5.98853	4.25698e-23	2.11946e-20	#N/A	#N/A	#N/A	#N/A	No Hit	No Hit	No
isotig16628	2.82738	8.37926	7.2077e-25	3.99634e-22	#N/A	#N/A	#N/A	#N/A	No Hit	No Hit	No
CUFF.48626.1	2.8415	0.52773	2.41881e-07	2.29608e-05	high affinity cationic amino acid transporter 1 [Clonorchis sinensis]	Clonorchis sinensis	GAA34633	5.75911e-35	CTR4_HUMAN Cationic amino acid transporter 4	O43246	No
contig05717	2.90932	8.22944	4.57639e-26	2.65823e-23	#N/A	#N/A	#N/A	#N/A	No Hit	No Hit	No
CUFF.219287.1	2.94435	0.919251	3.59608e-09	4.52217e-07	beta-tubulin [Fasciola hepatica]	Fasciola hepatica	CAO79607	0	TBB4B_HUMAN Tubulin beta-4B chain	P68371	No
CUFF.31680.1	2.97651	7.57646	7.20393e-27	4.62493e-24	#N/A	#N/A	#N/A	#N/A	No Hit	No Hit	No
CUFF.198450.1	3.005	4.71406	9.27072e-24	4.8121e-21	#N/A	#N/A	#N/A	#N/A	No Hit	No Hit	No
isotig15480	3.03889	2.85755	9.97719e-18	3.68793e-15	hypothetical protein CRE_06031 [Caenorhabditis remanei]	Caenorhabditis remanei	XP_003095974	1.01596e-11	TFPI2_HUMAN Tissue factor pathway inhibitor 2	P48307	No
CUFF.283799.1	3.06586	5.79625	1.41417e-26	8.41468e-24	#N/A	#N/A	#N/A	#N/A	No Hit	No Hit	No
isotig22930	3.06657	4.6176	2.93075e-24	1.58886e-21	#N/A	#N/A	#N/A	#N/A	ATRX_HUMAN Isoform 6 of Transcriptional regulator ATRX	P46100	No
contig17595	3.08065	5.74385	1.18347e-26	7.21801e-24	#N/A	#N/A	#N/A	#N/A	No Hit	No Hit	No
isotig15920	3.1273	3.37742	9.21497e-21	4.08743e-18	PREDICTED: cytochrome P450 2J2-like isoform 2 [Oryzias latipes]	Oryzias latipes	XP_004068241	1.98441e-32	CP2U1_HUMAN Cytochrome P450 2U1	Q7Z449	No
CUFF.251417.1	3.15134	7.9373	1.50103e-29	1.14435e-26	#N/A	#N/A	#N/A	#N/A	No Hit	No Hit	No
CUFF.252662.1	3.16506	5.99928	3.6152e-28	2.4499e-25	#N/A	#N/A	#N/A	#N/A	No Hit	No Hit	No
isotig24412	3.2022	2.08682	2.1035e-15	6.25815e-13	#N/A	#N/A	#N/A	#N/A	No Hit	No Hit	No
isotig22163	3.36884	2.65062	1.86065e-19	7.69365e-17	#N/A	#N/A	#N/A	#N/A	No Hit	No Hit	No
CUFF.176168.1	3.38684	2.09974	1.04569e-16	3.5693e-14	#N/A	#N/A	#N/A	#N/A	No Hit	No Hit	No
isotig26074	3.39779	3.06122	8.73649e-22	4.09876e-19	hypothetical protein BRAFLDRAFT_72470 [Branchiostoma floridae]	Branchiostoma floridae	XP_002610338	3.31227e-111	LIPG_HUMAN Isoform 3 of Gastric triacylglycerol lipase	P07098	No
CUFF.75804.1	3.41217	1.33538	4.17875e-13	9.2677e-11	#N/A	#N/A	#N/A	#N/A	EEA1_HUMAN Early end	Q15075	No
isotig14785	3.5655	6.19095	6.73358e-34	6.00857e-31	#N/A	#N/A	#N/A	#N/A	CRIS3_HUMAN Isoform 3 of Cysteine-rich secretory protein 3	P54108	No
isotig14225	3.93185	4.20712	1.75e-32	1.3772e-29	#N/A	#N/A	#N/A	#N/A	No Hit	No Hit	No
isotig07757	3.93676	4.85946	3.17173e-35	3.09511e-32	#N/A	#N/A	#N/A	#N/A	No Hit	No Hit	No
isotig18351	3.95401	2.20889	8.46848e-21	3.82587e-18	tissue factor pathway inhibitor-1 [Schmidtea mediterranea]	Schmidtea mediterranea	AFJ24821	7.1829e-34	TFPI1_HUMAN Isoform Beta of Tissue factor pathway inhibitor	P10646	No
CUFF.263942.1	4.2396	4.64648	8.35624e-38	8.49412e-35	#N/A	#N/A	#N/A	#N/A	No Hit	No Hit	No
CUFF.235322.1	4.84596	3.03187	1.11543e-32	9.07069e-30	#N/A	#N/A	#N/A	#N/A	No Hit	No Hit	No
isotig01778	4.8468	7.65333	8.67878e-52	1.17626e-48	#N/A	#N/A	#N/A	#N/A	No Hit	No Hit	No
isotig13967	5.40407	5.36269	3.66949e-52	5.59505e-49	#N/A	#N/A	#N/A	#N/A	No Hit	No Hit	No
isotig04500	5.76175	6.67834	2.00609e-60	4.44914e-57	scarf1 [Girardia tigrina]	Girardia tigrina	AAL29937	6.88189e-25	MRC1_HUMAN Macrophage mann	P22897	No
isotig17750	5.8915	7.23018	1.3071e-62	3.18879e-59	#N/A	#N/A	#N/A	#N/A	No Hit	No Hit	No
isotig14434	5.93077	4.38891	8.61392e-51	1.10603e-47	#N/A	#N/A	#N/A	#N/A	No Hit	No Hit	No
CUFF.259889.2	5.9321	4.49113	4.66737e-52	6.69795e-49	#N/A	#N/A	#N/A	#N/A	No Hit	No Hit	No
isotig04497	6.18779	6.29689	1.53165e-63	4.1518e-60	scarf1 [Girardia tigrina]	Girardia tigrina	AAL29937	4.02356e-25	MBL2_HUMAN Mann	P11226	No
isotig24919	6.24534	4.74527	6.11718e-56	1.14796e-52	#N/A	#N/A	#N/A	#N/A	No Hit	No Hit	No
CUFF.143111.1	6.35259	6.52159	1.03682e-65	3.61347e-62	#N/A	#N/A	#N/A	#N/A	No Hit	No Hit	No
isotig07364	6.81147	4.13182	1.99154e-55	3.47039e-52	#N/A	#N/A	#N/A	#N/A	No Hit	No Hit	No
CUFF.283797.1	6.81191	3.22442	4.36507e-46	4.63001e-43	#N/A	#N/A	#N/A	#N/A	No Hit	No Hit	No
isotig13000	7.08194	5.15695	1.29494e-65	3.94893e-62	#N/A	#N/A	#N/A	#N/A	No Hit	No Hit	No
isotig15350	7.25693	5.26023	3.66235e-68	1.48911e-64	#N/A	#N/A	#N/A	#N/A	No Hit	No Hit	No
isotig08591	8.39594	6.37709	1.34751e-82	6.57476e-79	lectin 1 [Girardia tigrina]	Girardia tigrina	AAL29940	8.82794e-16	COL11_HUMAN Isoform 9 of Collectin-11	Q9BWP8	No
isotig14690	8.85341	2.60911	2.72493e-46	3.0217e-43	#N/A	#N/A	#N/A	#N/A	No Hit	No Hit	No
CUFF.249094.1	9.62097	2.63558	8.18584e-50	9.98508e-47	#N/A	#N/A	#N/A	#N/A	No Hit	No Hit	No
isotig12661	10.031	5.82471	3.31324e-90	2.69433e-86	lectin-like protein [Schmidtea mediterranea]	Schmidtea mediterranea	ADW66116	1.17607e-89	MRC1_HUMAN Macrophage mann	P22897	No
isotig21593	10.2879	2.89485	6.0017e-55	9.76117e-52	#N/A	#N/A	#N/A	#N/A	No Hit	No Hit	No
CUFF.280399.1	10.9173	2.39449	7.24362e-49	8.41502e-46	#N/A	#N/A	#N/A	#N/A	No Hit	No Hit	No
isotig16862	13.1252	4.44028	5.21995e-90	3.18365e-86	#N/A	#N/A	#N/A	#N/A	No Hit	No Hit	No
isotig22305	26.5095	5.19925	5.06025e-138	6.1725e-134	lipase [Clonorchis sinensis]	Clonorchis sinensis	ACO82054	1.23096e-123	LICH_HUMAN Lys	P38571	No
isotig20350	62.2418	6.14122	1.60853e-198	3.92416e-194	#N/A	#N/A	#N/A	#N/A	No Hit	No Hit	No
FC= Fold change
Top Blast Hit= Top Blast Hit against NCBI
Top Human Hit = Top Blast Hit against Human UniProt database
Validation = Genes selected (highlighted) for expression validation using in situ hybridization (Table S2)
