# Supplementary material for: COE Loss-of-Function Analysis Reveals a Genetic Program Underlying Maintenance and Regeneration of the Nervous System in Planarians
Source: PLoS Genet. 2014 Oct 30;10(10):e1004746. doi: 10.1371/journal.pgen.1004746 (PMC4214590; doi:10.1371/journal.pgen.1004746)
Supplement: Table S2 — Expression analysis of downregulated genes following coe RNAi. (XLSX) [file pgen.1004746.s007.xlsx]

## Sheet: Sheet1
Table S2. Expression analysis of downregulated genes following coe RNAi.
Gene Name	Discrete Exp.	WISH Val.	dFISH w/ coe	Neural Exp.
CUFF.231395.1	Yes	Yes	Undetectable by FISH	Yes
CUFF.1657.1	No	NA	NA	No
CUFF.238332.1	Yes	Yes	Undetectable by FISH	No
isotig14061	No	NA	NA	No
isotig14071	No	NA	NA	No
isotig19062	No	NA	NA	No
isotig19669	No	NA	NA	No
isotig19703	No	NA	NA	No
isotig21111	Yes	Yes	No	No
isotig21980	Yes	Yes	No	No
isotig24035	No	NA	NA	Yes
isotig24454	No	NA	NA	No
isotig24719	No	NA	NA	No
isotig25033	No	NA	NA	No
Smed-ankyrin repeat protein like-1	No	NA	NA	No
Smed-ankyrin repeat protein-2	No	NA	NA	No
Smed-BTB/POZ domain-containing protein like (btbdl)	No	NA	NA	No
Smed-c16orf80 (c16orf80)	No	NA	NA	No
Smed-caveolin-1 (cav-1)	Yes	Yes	Undetectable by FISH	Yes
Smed-cerebral peptide prohormone like-1 (cpp-1)	Yes	Yes	Yes	Yes
Smed-choline acetyltransferase (ChAT)	Yes	Yes	Yes	Yes
Smed-cytochrome p450	No	NA	NA	No
Smed-dual specificity protein phosphatase-1 (dusp-1)	No	NA	NA	No
Smed-dynein heavy chain like	Yes	Yes	No	No
Smed-dynein light chain axonemal like-1	No	NA	NA	No
Smed-E3 ubiquitin-protein ligase mindbomb like-1 (mib-1)	No	NA	NA	No
Smed-fas apoptotic inhibitory molecule	No	NA	NA	No
Smed-gamma-aminobutyric acid receptor subunit beta like (gbrb1)	Yes	Yes	Undetectable by FISH	Yes
Smed-gamma-aminobutyric acid receptor subunit gamma like (gbrg)	Yes	Yes	Yes	Yes
Smed-gli pathogenesis related-2 (glipr-2)	Yes	Yes	No	Yes
Smed-glyine receptor, alpha (glra)	No	NA	NA	No
Smed-hemicentin-1	Yes	Yes	No	Yes
Smed-iroquois-1 (irx-1)	Yes	Yes	Undetectable by FISH	Yes
Smed-leishmanolysin-like peptidase (LMLN)	No	NA	NA	No
Smed-lipopolysaccharide-induced tumor necrosis factor (litaf)	No	NA	NA	Yes
Smed-musashi	Yes	Yes	Undetectable by FISH	Yes
Smed-netrin-1	Yes	Yes	Yes	Yes
Smed-neural cell adhesion molecule-2 (ncam-2)	Yes	Yes	Yes	Yes
Smed-neuropeptide like (npl)	Yes	Yes	Yes	Yes
Smed-neuropeptide y prohormone-3 (npy-3)	Yes	Yes	Undetectable by FISH	Yes
Smed-neurotrypsin-like	No	NA	NA	No
Smed-nidogen2 like	Yes	Yes	No	No
Smed-nkx2-like-1 (nkx2l-1)	Yes	Yes	Undetectable by FISH	No
Smed-notch-1	Yes	Yes	Undetectable by FISH	No
Smed-outer dense fiber protein 3	No	NA	NA	No
Smed-peptidase inhibitor 16	Yes	Yes	Undetectable by FISH	No
Smed-potassium channel subfamily K (kcnka)	No	NA	NA	No
Smed-potassium voltage-gated channel, Shab-related-like	Yes	Yes	Undetectable by FISH	Yes
Smed-pou class 4 transcription factor 3 like-1 (pou4l-1)	Yes	Yes	Undetectable by FISH	Yes
Smed-protein tyrosine non-receptor type like-1	No	NA	NA	Yes
Smed-RAS-like, estrogen-regulated, growth inhibitor (RERG)	Yes	Yes	Undetectable by FISH	No
Smed-secreted peptide prohormone 18 (spp-18)	Yes	Yes	Yes	Yes
Smed-secreted peptide prohormone 19 (spp-19)	Yes	Yes	Yes	Yes
Smed-secreted peptide prohormone-2 (spp-2)	Yes	Yes	Yes	Yes
Smed-sodium channel protein-1 (scp-1)	No	NA	NA	No
Smed-splicing factor 3b subunit 4	Yes	Yes	Undetectable by FISH	No
Smed-t-cell acute leukemia (tal)	No	NA	NA	No
Smed-t-cell leukemia homeobox protein (tlx)	No	NA	NA	No
Smed-tetraspanin like	No	NA	NA	No
Smed-tetratricopeptide repeat protein 30 like	No	NA	NA	No
Smed-vesicle-associated membrane protein like-1 (vamp)	Yes	Yes	Yes	Yes
Smed-voltage-gated sodium channel (scna-1)	Yes	Yes	Yes	Yes
Smed-voltage-gated sodium channel (scna-2)	Yes	Yes	Undetectable by FISH	Yes
Smed-voltage-gated sodium channel (scna-3)	Yes	Yes	Undetectable by FISH	Yes
Smed-WD repeat-containing protein-1 (wdr-1)	No	NA	NA	No
Numbers in "SC Expression", "Progeny Expression", and "Diff. Tissues" are RPKMs (Reads Per Kilobase Mapped), a relative measure of gene expression used in RNA-seq analysis reported in Labbé et. al 2012 [41].
BPKG ID = Corresponding ID number in BPKG transcriptome from Labbé et. al 2012 [41].
SC= Stem cells or X1
Progeny = Postmitotic progenitors or X2
Diff. Tissues = Differentiated Tissues or Xins
