# Supplementary material for: COE Loss-of-Function Analysis Reveals a Genetic Program Underlying Maintenance and Regeneration of the Nervous System in Planarians
Source: PLoS Genet. 2014 Oct 30;10(10):e1004746. doi: 10.1371/journal.pgen.1004746 (PMC4214590; doi:10.1371/journal.pgen.1004746)
Supplement: Table S3 — Accession numbers, primers, and top BLAST hits for the genes analyzed in this study. (XLSX) [file pgen.1004746.s008.xlsx]

## Sheet: Sheet1
Table S3. Accession numbers, primers, and top BLAST hits for genes analyzed in this study.
Genes tested during analysis of coe phenotype (Smed-ChAT is listed below).
Gene ID	Gene name	Accession #	qPCR Primer Forward	qPCR Primer Reverse
isotig23681	Smed-coe	KF487109	CTGCAACGCTGGATCAACTA	TGGCTGATTGCTTCTTCCTT
isotig22786	Smed-collagen	Gene model sequence SMED_00066_V2 available at GEO (GPL14150) [33].	TGGGAGAATTGGAAGTCCTG	CCATCAAGTCCCGTAACACC
n/a	Smed-mat	EG413862	CATCTAGCGGCGTATGCTC	GGTGACGCAGGTTTAACTGG
Differentially expressed genes analyzed for RNA-seq validation
Gene ID	Gene name	Accession #	Cloning Primer Forward	Cloning Primer Reverse	qPCR Primer Forward	qPCR Primer Reverse	Top Blast Hit	Top Human Hit	Top Mouse Hit	Top Drosophila Hit	Top C. elegans Hit
CUFF.1657.1	CUFF.1657.1	DN294040	NA	NA	NA	NA	No Hit	No Hit	No Hit	No Hit	No Hit
CUFF.231395.1	CUFF.231395.1	DN308442	NA	NA	NA	NA	No Hit	No Hit	No Hit	No Hit	No Hit
CUFF.238332.1	CUFF.238332.1	DN308214	NA	NA	NA	NA	No Hit	No Hit	No Hit	No Hit	No Hit
isotig14061	isotig14061	DN308508	NA	NA	NA	NA	hypothetical protein CGI_10015117	F8WEG0 Uncharacterized protein	No Hit	No Hit	No Hit
isotig14071	isotig14071	DN304540	NA	NA	NA	NA	No Hit	No Hit	No Hit	No Hit	No Hit
isotig19062	isotig19062	HO005688	NA	NA	NA	NA	No Hit	No Hit	No Hit	No Hit	No Hit
isotig19669	isotig19669	HO005946	NA	NA	NA	NA	No Hit	No Hit	No Hit	No Hit	No Hit
isotig19703	isotig19703	DN307282	NA	NA	NA	NA	No Hit	No Hit	No Hit	No Hit	No Hit
isotig21111	isotig21111	DN305478	NA	NA	NA	NA	No Hit	No Hit	No Hit	No Hit	No Hit
isotig21980	isotig21980	HO005671	NA	NA	NA	NA	No Hit	No Hit	No Hit	No Hit	No Hit
isotig24035	isotig24035	HO006564	NA	NA	NA	NA	No Hit	No Hit	No Hit	No Hit	No Hit
isotig24454	isotig24454	HO006197	NA	NA	NA	NA	No Hit	No Hit	No Hit	No Hit	No Hit
isotig24719	isotig24719	HO007741	NA	NA	NA	NA	von willebrand factor type a domain-containing protein	No Hit	No Hit	No Hit	No Hit
isotig25033	isotig25033	DN307458	NA	NA	NA	NA	No Hit	No Hit	No Hit	No Hit	No Hit
isotig00709	Smed-ankyrin repeat protein like-1	DN304041	NA	NA	NA	NA	achain crystal structure of engineered northeast structural genomics consortium target	ANKR7 Ankyrin repeat domain-containing protein 7	Ankyrin-2 (Fragment)	MIB E3 ubiquitin-protein ligase mind-bomb	Q9GRV5 Protein TRP-4
isotig23253	Smed-ankyrin repeat protein-2	DN293104	NA	NA	NA	NA	ankyrin repeat protein	ANK3 Ankyrin-3	Ankyrin-3	M9MRX4 Ankyrin 2, isoform U	Q17490 Protein UNC-44, isoform f
isotig21105	Smed-BTB/POZ domain-containing protein like (btbdl)	KJ187182	CCGCTCGAGCGGATCAGTGATGGCTTGTGAAATG	ATAAGAATGCGGCCGCAGAGGAGGTTCTAGAGGCAC	NA	NA	btb poz domain-containing protein 19	BTBDJ BTB/POZ domain-containing protein 19	Protein Btbd19	Q9W2S3 BTB (POZ) domain containing 9 ortholog, isoform A	Q20183 Protein TAG-30
isotig16785	Smed-c16orf80 (c16orf80)	DN305596	NA	NA	NA	NA	upf0468 protein c16orf80 homolog	CP080 UPF0468 protein C16orf80	CP080 UPF0468 protein C16orf80 homolog	U0468 UPF0468 protein CG5343	CP080 UPF0468 protein C16orf80 homolog
isotig18792	Smed-caveolin-1 (cav-1)	KJ187183	CCGCTCGAGCGGAATGGCGGGAAAGATTGCTG	ATAAGAATGCGGCCGCTTACAAGAAGGCTAAGGTTTGC	TCAAGCATGGCGTAAAACAC	TACAATGGCGGGAAAGATTG	caveolin-3	CAV3 Caveolin-3	Caveolin-3	Q8WTI6 PFTAIRE-interacting factor 2	CAV1 Caveolin-1
isotig14125	Smed-cerebral peptide prohormone like-1 (cpp-1)	DAA33901	NA	NA	NA	NA	cerebral peptide prohormone like-1	No Hit	No Hit	No Hit	No Hit
CUFF.121024.1	Smed-choline acetyltransferase (ChAT)	FG310880	NA	NA	AAAGGTTTCCAAAGACATTGAC	AACATTCTGATTTAATTTCTCTTTCTC	choline acetyltransferase	CLAT Isoform R of Choline O-acetyltransferase	Choline O-acetyltransferase	Q9VI16 CG1041, isoform A	No Hit
isotig16398	Smed-cytochrome p450	HO005329	NA	NA	NA	NA	cytochrome p450 2j2-like	CP2R1 Vitamin D 25-hydroxylase	Cytochrome P450 2A12	CP18A Cytochrome P450 18a1	O16673 Protein CYP-33C7
isotig24461	Smed-dual specificity protein phosphatase-1 (dusp-1)	DN303035	NA	NA	NA	NA	dual specificity protein phosphatase 14	DUS14 Dual specificity protein ph	Dual specificity protein ph	Q9VAB0 CG15528	Q9XVE7 Protein C04F12.8
isotig24887	Smed-dynein heavy chain like	HO008100	NA	NA	NA	NA	Dynein heavy chain 5, axonemal	DYH5 Dynein heavy chain 5, axonemal	Dynein heavy chain 5, axonemal	Q9VH97 CG9492	DYHC Dynein heavy chain, cytoplasmic
isotig17285	Smed-dynein light chain axonemal like-1	DN302772	NA	NA	NA	NA	dynein light chain axonemal	DNAL4 Dynein light chain 4, axonemal	Dynein light chain 4, axonemal	A1Z8T9 CG8407, isoform A	DYL1 Dynein light chain 1, cytoplasmic
contig07577	Smed-E3 ubiquitin-protein ligase mindbomb like-1 (mib-1)	DN305440	NA	NA	NA	NA	e3 ubiquitin-protein ligase rglg2-like	MIB1 E3 ubiquitin-protein ligase MIB1	E3 ubiquitin-protein ligase MIB1	UNK RING finger protein unkempt	No Hit
isotig18858	Smed-fas apoptotic inhibitory molecule	HO006454	NA	NA	NA	NA	fas apoptotic inhibitory molecule	FAIM1 Isoform 3 of Fas apoptotic inhibitory molecule 1	MCG18104	Q8SWZ6 CG10257	O01908 Protein C44B11.1
isotig25538	Smed-gamma-aminobutyric acid receptor subunit beta like (gbrb1)	DN306571	NA	NA	GCAACACTTTCCGTTTGATTG	CCATTCTTGTGATTCCATTCC	gamma-aminobutyric acid receptor subunit gamma-2	GBRB1 Gamma-aminobutyric acid receptor subunit beta-1	Gamma-aminobutyric acid receptor subunit beta-1	Q9VXL9 CG8916, isoform B	GLUCB Glutamate-gated chloride channel subunit beta
CUFF.134339.1	Smed-gamma-aminobutyric acid receptor subunit gamma like (gbrg)	DN303054	NA	NA	NA	NA	cys-loop ligand-gated ionic channel	GBRG3 Gamma-aminobutyric acid receptor subunit gamma-3	Gamma-aminobutyric acid (GABA-A) receptor, subunit beta 3, isoform	Q9VXL9 CG8916, isoform B	GLUCB Glutamate-gated chloride channel subunit beta
CUFF.25097.1	Smed-gli pathogenesis related-2 (glipr-2)	HO005517	NA	NA	NA	NA	glipr1-like protein 1 precursor	GPRL1 Isoform 2 of GLIPR1-like protein 1	Protein Glipr1l1	Q9VFY2 CG8483	Q20609 Protein SCL-10
isotig16695	Smed-glyine receptor, alpha (glra)	DN305020	NA	NA	NA	NA	cys-loop ligand gated ion channel subunit	GLRA2 Glycine receptor subunit alpha-2	Glycine receptor subunit alpha-3	GLUCL Isoform C of Glutamate-gated chloride channel	Q95Q96 Protein AVR-14, isoform a
isotig23606	Smed-hemicentin-1	DN306833	NA	NA	NA	NA	hemicentin partial	HMCN1 Isoform 2 of Hemicentin-1	Protein Hmcn1	Q9VTT0 Semaphorin-5c, isoform A	G5ECS8 ADT-1
isotig22081	Smed-iroquois-1 (irx-1)	DN307336	NA	NA	GTGACAGGATTTTTAGCGATG	GCCAGTGTAATAGGGTTGAGG	iroquois homeobox protein 3b	IRX3 Iroquois-class homeodomain protein IRX-3	IRX3 Isoform 2 of Iroquois-class homeodomain protein	Q9VU01 Mirror	IRX Putative iroquois-class homeodomain protein irx-1
isotig01231	Smed-leishmanolysin-like peptidase (LMLN)	DN302820	NA	NA	NA	NA	leishmanolysin-like peptidase	LMLN Isoform 3 of Leishmanolysin-like peptidase	Leishmanolysin-like peptidase	LMLN Leishmanolysin-like peptidase	LMLN Leishmanolysin-like peptidase
isotig09651	Smed-lipopolysaccharide-induced tumor necrosis factor (litaf)	DN306897	NA	NA	NA	NA	lipopolysaccharide-induced tumor necrosis factor-alpha factor homolog	LITAF Lipopolysaccharide-induced tumor necrosis factor-alpha factor	LITAF Lipopolysaccharide-induced tumor necrosis factor-alpha factor	Q8IRE5 CG32280	Q9XWW3 Protein Y37D8A.6
CUFF.275890.2	Smed-musashi	DN311207	NA	NA	NA	NA	musashi	No Hit	No Hit	No Hit	No Hit
isotig25789	Smed-netrin-1	AAY23350	NA	NA	TCTTTCGTGCAATCGTTGTC	TTTCTGGAGCTTGAGCCATC	netrin 1	NET1 Netrin-1	Netrin-1	NETA Netrin-A	UNC6 Netrin unc-6
isotig24656	Smed-neural cell adhesion molecule-2 (ncam-2)	DN304033	NA	NA	TCTTGACGAGCATGCGTTAG	TCGAGACTGCATCAGAATGG	neural cell adhesion molecule 2	NCAM2 Neural cell adhesion molecule 2	Isoform Short of Neural cell adhesion molecule 2	M9PGF6 Fasciclin 2, isoform F	Q8T3E5 Protein NCAM-1, isoform b
isotig05428	Smed-neuropeptide like (npl)	DN308176	NA	NA	TGTTTCCTGTCTATAACTTCAATAAGG	GTACCTGGATAAATGGTTCAGTTTC	No Hit	No Hit	No Hit	No Hit	No Hit
isotig17884	Smed-neuropeptide y prohormone-3 (npy-3)	DAA33898	NA	NA	NA	NA	tpa_inf: neuropeptide y prohormone-3	No Hit	No Hit	No Hit	No Hit
isotig06243	Smed-neurotrypsin-like	HO005364	NA	NA	NA	NA	neurotrypsin-like	NETR Neurotrypsin	Neurotrypsin	Q9VSU2 Tequila, isoform A	Q17800 HGF/MSP/plasminogen-like protein
isotig08944	Smed-nidogen2 like	DN302848	NA	NA	NA	NA	nidogen 2 precursor	NID2 Isoform 2 of Nidogen-2	Nidogen-2	Q9VCR3 CG13830, isoform C	O44131 Protein C08G9.2
isotig11314	Smed-nkx2 like-1 (nkx2l-1)	HO006644	NA	NA	AACCATCCAACCGAATCATC	GCTGCTGCAACATCTGGATA	homeobox protein nkx-	NKX23 Homeobox protein Nkx-2.3	NKX23 Homeobox protein Nkx-2.3	Q7PL95 Scarecrow	HM24 Homeobox protein ceh-24
isotig22131	Smed-notch-1	KJ187184	CCGCTCGAGCGGCCAGAACAAAGGTCGCTGTTA	ATAAGAATGCGGCCGCCTTGGTGGCTTAAATGCAGTG	NA	NA	cell polarity protein	NOTC1 Neurogenic locus notch homolog protein 1	Isoform 2 of Sushi, nidogen and EGF-like domain-containing protein 1	NOTCH Neurogenic locus Notch protein	Q19350 Protein CRB-1
isotig15054	Smed-outer dense fiber protein 3	DN303365	NA	NA	NA	NA	outer dense fiber protein 3	ODF3A Outer dense fiber protein 3	Outer dense fiber protein 3B	M9NEC3 CG8086, isoform H	No Hit
CUFF.221711.1	Smed-peptidase inhibitor 16	DN305218	NA	NA	NA	NA	peptidase inhibitor 16 precursor	PI16 Isoform 2 of Peptidase inhibitor 16	Isoform 2 of Peptidase inhibitor 16	Q9VFY2 CG8483	Q18543 Protein SCL-5
CUFF.216200.1	Smed-potassium channel subfamily K (kcnka)	KJ187186	CCGCTCGAGCGGATATTCTGTTGGGTTTGTTGAGC	ATAAGAATGCGGCCGCTAAACTATTCTCAATAGCAGAACGTTTGGA	NA	NA	twik family of potassium channels-related	KCNKA Isoform B of Potassium channel subfamily K member 10	Potassium channel subfamily K member 4	Q9W0J0 CG9194	Q22940 Protein TWK-28
isotig19235	Smed-potassium voltage-gated channel, Shab-related-like	KJ187187	CCGCTCGAGCGGCCTTTATCCTGCTCTCAGTCTTG	ATAAGAATGCGGCCGCTAAACTATACCGTTTTGTTGGCACTTTC	NA	NA	potassium voltage-gated channel protein shab-like	KCNB2 Potassium voltage-gated channel subfamily B member 2	Potassium voltage-gated channel subfamily B member 2	M9PE38 Shaker cognate b, isoform I	Q7JPF0 Protein KVS-1, isoform b
isotig21311	Smed-pou class 4 transcription factor 3 like-1 (pou4l-1)	KJ187188	CCGCTCGAGCGGTGCGACCTAGTTTGAATATTTTAGTG	ATAAGAATGCGGCCGCTAAACTATAAAACGGACGGATAATGTCG	ACAAGCATGGCTCGAAGAAG	ATCGTTTCTCTGCGTCTGTG	pou class 4 transcription factor 3	PO4F3 POU domain, class 4, transcription factor 3	PO4F3 POU domain, class 4, transcription factor 3	IPOU Inhibitory POU protein	UNC86 Isoform a of Transcription factor unc-86
isotig11603	Smed-protein tyrosine non-receptor type like-1	DN305232	NA	NA	NA	NA	protein tyrosine non-receptor type 11	PTN11 Isoform 2 of Tyr	Isoform 2 of Tyr	CSW Isoform 1 of Tyrosine-protein phosphatase corkscrew	G5EC24 Protein PTP-2
CUFF.190549.1	Smed-RAS-like, estrogen-regulated, growth inhibitor (RERG)	KJ187189	CCGCTCGAGCGGGAACAACCGATTCTCCGACG	ATAAGAATGCGGCCGCAAAGTTCTTGACCGCCTC	NA	NA	ras-related and estrogen-regulated growth inhibitor	RERG Ras-related and estrogen-regulated growth inhibitor	Ras-related and estrogen-regulated growth inhibitor	Q9VRY2 CG8519, isoform A	Q18246 Protein RAP-1
CUFF.229666.1	Smed-secreted peptide prohormone 18 (spp-18)	ADC84438	NA	NA	CTGAGCTGATGGGAAATAGG	TTCTGGTATGGCACTCATGC	secreted peptide prohormone 18	No Hit	No Hit	No Hit	No Hit
CUFF.247824.3	Smed-secreted peptide prohormone 19 (spp-19)	ADC84440	NA	NA	GGAATCAGGCATTTTTCGTC	ACTTTGATCGTGCTCCTTGC	secreted peptide prohormone 19	No Hit	No Hit	No Hit	No Hit
isotig11493	Smed-secreted peptide prohormone-2 (spp-2)	DAA33921	NA	NA	AAAACTGCTCGTTTGGCATC	TCCTTGCGATGAACTCTGTG	secreted peptide prohormone-2	No Hit	No Hit	No Hit	No Hit
isotig19500	Smed-sodium channel protein-1 (scp-1)	DN303323	NA	NA	NA	NA	voltage-gated sodium channel	SCN9A Isoform 3 of Sodium channel protein type 9 subunit alpha	Protein Scn3a	SCNA Isoform exond of Sodium channel protein para	Q8MPY5 Protein UNC-2, isoform c
isotig19431	Smed-splicing factor 3b subunit 4	DN307929	NA	NA	NA	NA	splicing factor 3b subunit 4	SF3B4 Splicing factor 3B subunit 4	Splicing factor 3B subunit 4	Q9W424 RE50839p	SF3B4 Splicing factor 3B subunit 4
isotig11373	Smed-t-cell acute leukemia (tal)	AGZ94920	NA	NA	NA	NA	tal	TAL1 T-cell acute lymphocytic leukemia protein 1	TAL1 T-cell acute lymphocytic leukemia protein 1 homolog	Q9W4X2 Helix loop helix protein 3B	LIN32 Protein lin-32
isotig08511	Smed-t-cell leukemia homeobox protein (tlx)	KJ187190	CCGCTCGAGCGGTGTCAGCATCGTTTTCCATT	ATAAGAATGCGGCCGCGTTTGTCGCCTCCATTTTGT	NA	NA	t-cell leukemia homeobox protein 3	TLX3 T-cell leukemia homeobox protein	Q5SQB4 T-cell leukemia homeobox protein 3	Q7KS72 C15	HM09 Homeobox protein ceh-9
isotig13360	Smed-tetraspanin like	HO005410	NA	NA	NA	NA	Tetraspanin-16	No Hit	No Hit	No Hit	No Hit
isotig13551	Smed-tetratricopeptide repeat protein 30 like	DN305472	NA	NA	NA	NA	tetratricopeptide repeat protein 30a	TT30B Tetratricopeptide repeat protein 30B	Tetratricopeptide repeat protein 30B	TTC30 Tetratricopeptide repeat protein 30 homolog	TTC30 Isoform b of Tetratricopeptide repeat protein 30 homolog
isotig06925	Smed-vesicle-associated membrane protein like-1 (vamp)	DN307612	NA	NA	TCAGGTCGATGAAATTGTCG	TGCAACGCTTCTGCTCTG	vesicle-associated membrane protein 2	VAMP2 Vesicle-associated membrane protein 2	Vesicle-associated membrane protein 2	Q9W0C2 N-synaptobrevin, isoform E	SYB1 Synaptobrevin-1
CUFF.97636.1	Smed-voltage-gated sodium channel (scna-1)	KJ187191	CCGCTCGAGCGGTTGATGAAGAATTGGGAGTGG	ATAAGAATGCGGCCGCTAAACTATGGATCTTCGTCGAATTTTGG	TGCAGTTGGACTTGTTGTCC	CGATGCACAGGGTGATAAAC	sodium channel partial	SCN2A Isoform 2 of Sodium channel protein type 2 subunit alpha	Isoform 3 of Sodium channel protein type 8 subunit alpha	SCNA Isoform C of Sodium channel protein para	Q8MQA1 Protein EGL-19, isoform b
CUFF.260325.1	Smed-voltage-gated sodium channel (scna-2)	KJ187192	CCGCTCGAGCGGATGCGATTCCGTCAATTTTC	ATAAGAATGCGGCCGCGCATGATTTCCATCCATCCT	TTCTCACCCGACGATTTTTG	TTTCACGCTGTCTTTTTAGGG	sodium channel protein 60e-like	SCN2A Isoform 2 of Sodium channel protein type 2 subunit alpha	Protein Scn2a1	SCN60 Sodium channel protein 60E	Q7Z003 Protein CCA-1, isoform d
isotig25405	Smed-voltage-gated sodium channel (scna-3)	KJ187193	CCGCTCGAGCGGGAATATCAGCGGAGATTATACCG	ATAAGAATGCGGCCGCTAAACTATAGGAATCGGTTTCTGTGGAG	NA	NA	voltage-gated sodium channel alpha subunit	SCN9A Isoform 3 of Sodium channel protein type 9 subunit alpha	Sodium channel protein type 9 subunit alpha	SCNA Isoform exond of Sodium channel protein para	Q7Z003 Protein CCA-1, isoform d
isotig17556	Smed-WD repeat-containing protein-1 (wdr-1)	KJ187194	CCGCTCGAGCGGTTATTTACGGGCTGGGTTGC	ATAAGAATGCGGCCGCCAACAAACACAACGAAAC	NA	NA	wd repeat-containing protein 16 isoform 1	WDR16 WD repeat-containing protein 16	WD repeat-containing protein 16	Q9VS00 CG10064	Q8WSM1 Protein H24G06.1, isoform b
Non-differentially expressed genes analyzed for RNA-seq RT-qPCR validation
Gene ID	Gene name	Accession #	qPCR Primer Forward	qPCR Primer Reverse	Top Blast Hit
CUFF.168357.1	Smed-myomodulin prohormone like-1 (mpl-1)	BK007017	TCACTGCTTTCTTTCCCATTC	CGAAGAGGACTATGATCCAAATG	Collins et al. 2010 [28].
CUFF.233489.1	Smed-secreted peptide prohormone-16 (spp-16)	BK007042	TAGAGCTTCGGCGGTAGAAC	TGCCTGAGTTTGTTTTTCCTTC	Collins et al. 2010 [28].
CUFF.39894.1	Smed-secreted peptide prohormone-15 (spp-15)	BK007013	TCATATCTGGATACCCACAGACC	TTTTGTCAAACAGGATCGGATA	Collins et al. 2010 [28].
isotig12810	Smed-neuropeptide precursor-2 (npp-2)	BK007035	CAATTAGCCCTCGTCGTTTC	CGTTTGGACAGATTCCGATT	Collins et al. 2010 [28].
isotig16057	Smed-gonadotropin-releasing hormone like-1 (grh-1)	GU295185	TAAATCGCTTGGGCAAAGTC	AGCCATCGAATTGCATTTTT	Collins et al. 2010 [28].
isotig24181	Smed-insulin-like prohormone-1 (ilp-1)	BK007034	AACTTTTGCAGCAGCACTCA	AGACACTTTTTCGCCAATCG	Collins et al. 2010 [28].
isotig15567	Smed-tumor necrosis factor alpha-induced protein 8-like protein 3 (tnfaip8l3)	HO005081	CGTCGAGTTCCAGTGAGTTG	TTTGCCGGTTCATTCATTAG	tumor necrosis factor alpha-induced protein 8-like protein 3-like
isotig19169	isotig19169	DN307021	GCGCTTTGCAGATGATTTTAC	TGATATTTGGTCAGAATTTTCCAG	No Hit
isotig13897	isotig13897	DN307977	ATGCTACCACCGGATTGTTC	TGCATCGGCAAAAGTGAG	hypothetical protein CLF_112195 [Clonorchis sinensis]
isotig17250	isotig17250	DN305143	TACTGCCTCCGTCAGGATTC	TCTGCCACTTTGGTAACACG	No Hit
isotig24436	Smed-transmembrane protease serine 3 (tps3)	HO005703	CGTAACCGGAAAGAAACCTG	AAGTCTCGCTGTCCACTTGC	transmembrane protease serine 3
Restriction sites are underlined in primer sequence
Top Blast Hit= Top Blast hit from NCBI
Top Human Hit = Top Blast hit from human Uniprot database
Top Mouse Hit = Top Blast hit from mouse Uniprot database
Top Fly Hit = Top Blast hit from Drosophila melanogaster Uniprot database
Top C. elegans Hit = Top Blast hit from Caenorhabditis elegans Uniprot database
